# Supplementary material for: Drought stress-induced changes of microRNAs in diploid and autotetraploid Paulownia tomentosa
Source: Genes Genomics. 2016 Oct 20;39(1):77–86. doi: 10.1007/s13258-016-0473-8 (PMC5196014; doi:10.1007/s13258-016-0473-8)
Supplement: Supplementary file 3 — Supplementary material 3 (XLSX 18 kb) [file 13258_2016_473_MOESM3_ESM.xlsx]

## Sheet: Sheet1
Table S3 The conserved miRNAs in paulownia tomentosa
Family	miR-name	Reads				Sequence	Length	Reference miRNA	Location	MFE	Arm	pre-sequence	struct	miRNA* Sequence	P-value		Regulate		Significant
		PT2	PT2T	PT4	PT4T										PT2T/PT2	PT4T/PT4	PT2T/PT2	PT4T/PT4	PT2T/PT2	PT4T/PT4
MIR156	pau-miR157	37740	182722	312596	313588	TTGACAGAAGATAGAGAGCAC	21	ath-miR157a	Unigene27623_All:168:300:+	-50.9	5p	TTTCGAGTCGTTGACAGAAGATAGAGAGCACAACTGAGCATGCACAATATGAAAATATGATGTTATGTATATTTTTGTGTATGATTAGATTTGTGCTCTCTAATCCTCTGTCAGCCAATTTTAATTCTCGTAG	...((((..(((((((((.((((((((((((((((((.(((((((((.....(((((((........)))))))))))))))).))))..))))))))))).))).)))))))))...........))))...	-	0	0.209281	up	up	*	*
MIR159	pau-miR159	111	2797	4015	6282	TTTGGATTGAAGGGAGCTCTA	21	ath-miR159a	Unigene17887_All:13:222:+	-92.5	3p	GAGATTGGGATTTGGGAGTGGAGCTCCTTGAAGTCCAATAGAGGATCTTACTGGGAAGAATAAGCTGCTGATTTATGGATCCCTCAGCCCTATCCATAGTTAGATGATAATTGGATGGGTTTGTGGCTTGCATATGTCAGGAGCTTGAATTACCCATGTTGGAGCCTTCTTTGGATTGAAGGGAGCTCTACACTTTTGCCCTTTTACTCT	(((...(((....(((.((((((((((((..(((((((..((((.(((.((((((.....((((((.(((((.((((.(..((.(((.((((((((..((((.....)))))))))))).))).))..).)))).))))).)))))).....)))).)).))).))))..)))))))..)))))))))))).)))...))).....))).	GAGCTCCTTGAAGTCCAATA	0	2.48936e-108	up		*
MIR160	pau-miR160	148	517	80	931	GCGTACGAGGAGCCAAGCATG	21	osa-miR160d-3p	Unigene8694_All:171:295:-	-58.5	3p	TGGAAAGGTGAGATGGGATATGCCTGGCTCCCTGTATGCCACACGGCGACGTCAATCCGGCGGATGGATTGGCTGAGGCGGGCGGCGTACGAGGAGCCAAGCATGCTGTAAACCGCCGTCAACCC	......(((..(((((..(((((.(((((((.((((((((.(.((.(...(((((((((.....)))))))))...).)).).)))))))).))))))).)))))..........))))).))).	TGCCTGGCTCCCTGTATGCCA	1.10965e-28	1.08523e-183	up	up	*	*
MIR166	pau-miR166a	939547	1500617	1000294	1526890	TCGGACCAGGCTTCATTCCCC	21	ath-miR166a	Unigene11748_All:140:299:-	-52.8	5p	CTGAAAGGCTTCGGACCAGGCTTCATTCCCCTCAAAACATATATCCAAGAAGTATAATATTATTCTTGCCTCCATCATTCTTGCAAGAATCTGTTTTTTGTTTTTCTTATTGTGAGTGTTTGGGTTGAGAGGAATGTTGTCTGGCTCGAGGTCATGGAGG	((....((((((((.((((((..((((((.(((((..((.((((.(((((((.((((....((((((((.............)))))))).......)))).))))).....)).)))).))..))))).))))))..)))))).))))))))....)).	GGAATGTTGTCTGGCTCGAGG	0	0
	pau-miR166b	937518	1495247	996638	1521535	TCGGACCAGGCTTCATTCCCC	21	ath-miR166a	Unigene5861_All:183:384:-	-71	3p	GGGAAGCTTAAATTTTGAGGGGAATGTTGTCTGGCTCGAGGTCCTTAACAAGATCTAGCATGATTTTTCTGATATGCATGTTTCTACATAATTTCTATTGGGCAATTGATCAAACTTTTGATCATTGTAATATATCGATATCATGGATCATGTGTTTGGCGTCGGACCAGGCTTCATTCCCCCCAAGTTCTTGCTCCCTTGC	((((.((......((((.((((((((..((((((.((((.(((....(((.((((...((((((...((.((((((.((((....))))............(((((.((((((....)))))))))))..)))))))).)))))))))).)))....))).)))).))))))..)))))))).)))).....))))))....	GGAATGTTGTCTGGCTCGAGG	0	0
MIR167	pau-miR167a	1876	5884	3683	6725	TGAAGCTGCCAGCATGATCTA	21	ath-miR167a	Unigene19342_All:97:379:+	-79.8	5p	TCTGAGAGGTTGAAGCTGCCAGCATGATCTGGTTTGATAGCAAATCCATGTTTTGAAATAAATCCCTTCAACCCTTCAAAAATCTTGATCTTGATTACAAAAAGTTTTGAAAGATGTTGATTTTTGTGATGGGATGTTTTCTCTCTTTGATCTGTTTCTGAGTCTTGGCTCAATCAATCAGAGTTTTTTTCTCCCCAATTTTTCATATACACACAATTGATTTGAAGTGAACTTGTTCAAAATTTGGGTCCATCAGGTCATCTAGCAGCTTCAATCACTCACC	..((((.((((((((((((.((.(((((((((((((....)))(((((.((((((((.....((.((((((.....((((((((...(((((....((.....)).....)))))...))))))))...((((..(........(((((((.((....(((((....)))))..))))))))).......)..))))........................)))))).)).....)))))))).)))))..)))))))))))).)))))))))))).))))..	-	1.67206e-257	5.06295e-194	up		*
	pau-miR167b	216064	515729	388339	575866	TGAAGCTGCCAGCATGATCTA	21	ath-miR167a	Unigene20465_All:216:324:+	-48	5p	CACCGTGCTATAGTATCTGTTGAAGCTGCCAGCATGATCTAAACCTTCCTTCTTGTTAAGGAAAGATCAGATCATGTGGTAGCTTCATCTGATGCCCGTTGCGCGAAAA	...(((((....(((((.(.(((((((((((.((((((((...(.((((((......)))))).)...))))))))))))))))))).).))))).....)))))....	AGATCATGTGGTAGCTTCATC	0	0
MIR168	pau-miR168	37440	34012	41390	67111	TCGCTTGGTGCAGGTCGGGAA	21	ath-miR168a	Unigene30670_All:153:376:-	-81.9	5p	TTGTTGCGGCGGCCTCTAATTCGCTTGGTGCAGGTCGGGAACTATCTTTGCCGATGGCGTTGCGTTTTGTGTTGAATTGAACAAGTGTACTCTCAAATCGTACATAATACGAATTTGTATGAGTATACGTAGTGAGCATACGGTGTATAATTTGGTATTGCTGTTTTTGGCAAATATAAGCTTCCCGCCTTGCATCAACTGAATCGGAGACCGTCGTGAATGTG	...(((((((((.((((.(((((.((((((((((.((((((((((.((((((((.((((((..((((......))))..)))..((((((((.(((((((((.....)))).)))))...))))))))......(((((((.(.........).))).))))))).)))))))).)).)).)))))).)))))))))).))))).)))).))))))))).....	CCCGCCTTGCATCAACTGAAT	0	0
MIR169	pau-miR169a	2679	3064	2605	3677	CAGCCAAGGATGACTTGCCGG	21	ath-miR169b	Unigene34565_All:85:204:-	-61	5p	GATAGGTAGAGAGTGGGTTGCAGCCAAGGATGACTTGCCGGTAATCTCTTGCAAAGCCCGTCGAAAAAGAACGCTCACCGGCAAGTTGTCTTTGGCTACATTCGGCTCTCTACTGTTCAT	((..((((((((((.((.((.(((((((((((((((((((((....((((................))))......))))))))))))))))))))).)).)).))))))))))..))..	GGCAAGTTGTCTTTGGCTACA	4.69213e-09	2.12354e-40
	pau-miR169b	2679	3069	2601	3675	CAGCCAAGGATGACTTGCCGG	21	ath-miR169b	Unigene43161_All:160:257:-	-42.1	5p	TTATTAAGTACAGCCAAGGATGACTTGCCGGTGAGCTTAATACTCATGTTATATTTAGTATTTTTGACCGGCAAGTTATTTTTGGCTATATTTATGCT	....((((((.(((((((((((((((((((((.((...((((((.(........).)))))).)).))))))))))))))))))))).))))))....	-	6.69162e-09	1.38141e-40
	pau-miR169c	6373	14303	16458	21232	TAGCCAAGGATTTTTGCGTG	20	sbi-miR169o	Unigene33617_All:120:231:-	-38.4	5p	TTTAACACTGTAGCCAAGGATTTTTGCGTGAATCCAACCCAAGTATGGGATCAATTGGTTTGTTTATTATGAATATGCATCCACGCAGAAATCTTTGGTTATCAGAGAATGG	.......(((((((((((((((((((((((.......((((....))))........((.((((((...)))))).))...)))))))))))))))))))).))).......	-	3.18755e-275	2.26417e-127
	pau-miR171	0	0	0	5	TGAGCCGAATCAATATCACTC	21	mdm-miR171i	Unigene20771_All:67:169:-	-41	3p	GAAGTAGACATGGTGTGATATTGCTTTTGGCTCAGCTCCATATGCTGCATTCAAATAAGCAGTTTTCGGGGATGAGCCGAATCAATATCACTCTTGTATTCTT	.(((...(((.((.(((((((((..(((((((((.((((....(((((..........)))))....)))).))))))))).))))))))).)))))...)))	-	0.856246	0.0318493		up		*
MIR2118	pau-miR2118	9	31	27	31	CTGCCGATTCCTCCCATTCCACT	23	gma-miR2118a-3p	Unigene1377_All:162:266:-	-50.9	3p	TTGGAAAAGCTTGAGGAATTGGGAGGTTTGGCAAGCCATGAAGGGAGGGATTTCTTTTTTACTTTCCCTTGCCTGCCGATTCCTCCCATTCCACTGGCTTTTCTA	.((((((((((.(.(((((.((((((.((((((.((....(((((((((............))))))))))).))))))..))))))))))).).))))))))))	-	0.00880016	0.620069	up		*
MIR2911	pau-miR2911	11382	115754	0	42983	GCCGGCCGGGGGACGGACTGGG	22	nta-miR2911	CL8965.Contig2_All:26:330:+	-138.7	3p	TCGCGTGGTGTCCGGTGCGCCCCCGGCGGCCCTTGAAAATCCGGAGGACCGAGTGCCGTCCGCGCCCGGTCGTACTCATAACCGCATCAGGTCTCCAAGGTGAACAGCCTCTGGTCGATGGAACAATGTAGGCAAGGGAAGTCGGCAAAATGGATCCGTAACCTCGGGAAAAGGATTGGCTCTGAGGGCTGGGCACGGGGGTCCCAGTCCCGAACCCGTCGGCTGTCGGCGAACTGCTCGAGCTGCTCCCGCGGCGAGAGCGGGTCGTCGCGTGCCGGCCGGGGGACGGACTGGGAACGGCTCCT	.(((.(((...)))..)))((((((((((((((((..((((((((((((((.((((.....)))).))))).........(((......)))))))...........(((..(((..(((((.((.(((.(((.......))).)))...))..))))).)))..)))....)))))..)...)))))))..)).))))))(((((((((....(((((((((((.((((((.((((((..(((((....)))))..)))))).)))))))).))))).))))....))))))))).........	-	0	0	up	up	*	*
	pau-miR319	10	13	0	30	AGCTGCCGACTCATTCATTCA	21	osa-miR319a-5p	Unigene5151_All:291:413:-	-47.2	5p	ATGAGATTCGGGGCTGAATTAGCTGCCGACTCATTCATTCAACCACTCTGTAGAATACGAGAAGTTTTATGCTACTGTGATTGAGTGAATGATGCGGGAGATAGTTTCATGCCCCTCCCCTCT	..(((....((((((((((((.((.(((..((((((((((((.(((...((((.(((.((....)).))).)))).))).))))))))))))..))).)).))).)))).)))))....))).	AGTGAATGATGCGGGAGATA	0.918379	1.02736e-09		up		*
MIR390	pau-miR390	923	328	744	455	AAGCTCAGGAGGGATAGCGCC	21	ath-miR390a	Unigene47983_All:87:254:+	-84.3	5p	AAAAGTATGGAGAACCCGTAAAGCTCAGGAGGGATAGCGCCCTTGATGATCGATCTTGTGGTTATGACTCTCCGCCGCCGTGTGCGCGGTGGTGGAAGTGGTGGCCCGGCGGTGATTTAAGATAGATCCCTATTGCGCTATCCATCCTGAGTTTCATGGGTTTTTTCG	........(((((((((((.((((((((((.(((((((((....(((.((((...(((.((((((.(((.(((((((((((....)))))))))))))).))))))))))))).)))...(((((....)))))))))))))).)))))))))).)))))))))))..	CGCTATCCATCCTGAGTTTC	3.32099e-109	2.01991e-17	down		*
MIR396	pau-miR396a	1265	5585	1948	4008	TTCCACAGCTTTCTTGAACTG	21	ath-miR396a	Unigene11248_All:27:170:+	-62.7	5p	AAATGGCCCTCTTCTTATTCTTCCACAGCTTTCTTGAACTGCACACTGCAGATCACTGTATGGCCAGCAACTGGAGGTGTCTTACAACGTCTTTGTGTTTGTGGTTCAATAAAGCTGTGGGAAGATATGGGGAGGGTCAAGGAG	...(((((((((((.((((.((((((((((((.((((((((((((.(((((....)))))))...((((...(((.((........)).)))...)))))))))))))).)))))))))))).)))).))))))))))).....	TTCAATAAAGCTGTGGGAAG	0	2.35697e-157	up	up	*	*
	pau-miR396b	369	848	597	905	TTCCACAGCTTTCTTGAACTT	21	ath-miR396b	Unigene2788_All:132:265:-	-51.1	5p	TTACAAGTCCTCTCATGCTTTTCCACAGCTTTCTTGAACTTCTTCTGCTTGACTTTTGATCCCTCCATCTGAGCAGAAAACATGGTAATTTAAGTTCAAGAAAGCTGTGGGAAAACATGGTAATTCTGGACTTC	....((((((..(((((.(((((((((((((((((((((((.((((((((((...............)).)))))))).............))))))))))))))))))))))).))))).......)))))).	TTCAAGAAAGCTGTGGGAAA	3.2508e-19	4.16497e-15
MIR398	pau-miR398a	0	0	18	25	TGTGTTCTCAGGTCACCCCTT	21	ath-miR398a	CL6490.Contig1_All:43:158:+	-58.6	3p	CATAACAAGGGAAATTCCAGAGGAGTGAAGCTGAGAACACAGGTGGATTGAGGAAATTGGGTGCACCAATGCACTTGTGTTCTCAGGTCACCCCTTTGGGATTCACTTCTTTGTTT	...((((((((((((((((((((.((((..(((((((((((((((.((((..(..........)..)))).))))))))))))))).)))).)))))))))))...))))))))).	AGGAGTGAAGCTGAGAACACAG	0.856246	0.300972
	pau-miR398b	0	0	18	25	TGTGTTCTCAGGTCACCCCTT	21	ath-miR398a	CL6490.Contig3_All:43:158:+	-58.6	3p	CATAACAAGGGAAATTCCAGAGGAGTGAAGCTGAGAACACAGGTGGATTGAGGAAATTGGGTGCACCAATGCACTTGTGTTCTCAGGTCACCCCTTTGGGATTCACTTCTTTGTTT	...((((((((((((((((((((.((((..(((((((((((((((.((((..(..........)..)))).))))))))))))))).)))).)))))))))))...))))))))).	AGGAGTGAAGCTGAGAACACAG	0.856246	0.300972
MIR399	pau-miR399	6	23	6	8	CGCCAAAGGAGAGTTGCCCTG	21	vvi-miR399i	Unigene39500_All:52:176:+	-43.4	3p	AAACCACTCATAGGGCTACTCTTATTTGGCATGCAATCGTGCTTGGTACAAAGCAGATGGTGATAAATTTCTCACACTTCTGATTCCCATAACACGCCAAAGGAGAGTTGCCCTGTGAATGATTG	....((.(((((((((.((((((.((((((.((..(((.(((((......)))))))).((((........)))).................)).)))))).)))))).))))))))).))....	-	0.0155655	0.615984	up	up	*	*
MIR403	pau-miR403	342	1342	1183	1619	TTAGATTCACGCACAAACTCG	21	ath-miR403	CL13116.Contig1_All:140:296:+	-51.2	3p	TGATAGAAGAGCCATATTTCAGGTTTGTGCGGGAATCTAACGTCCTTAGCACGTACCGATAAGGGGGGATTCTGATTTTAATAGTCAATTTAATTGACAAATTTTCTCCCTTTTGGTAATTCAATGTTAGATTCACGCACAAACTCGTAATCTGTCT	.((((((.(((......))).((((((((((.(((((((((((..........((((((.(((((((((....(((((.....((((((...)))))))))))))))))))))))))).....))))))))))).)))))))))).....)))))).	-	1.24681e-84	6.25859e-16	up		*
MIR408	pau-miR408a	55580	90978	132	21	ACAGGGACGAGGCAGAGCATG	21	zma-miR408b-5p	CL10704.Contig1_All:431:555:+	-73.4	5p	TGGAGAGAACGAGGGGGGAGACAGGGACGAGGCAGAGCATGGGATGGACCTTTCAACACCATAATTGGTCTTGTTGCCCTTTCCATGCACTGCCTCTTCCCTGGCTCTCCTTTCTCTCTCTCTCT	.(((((((..((((((((((.((((((.(((((((.((((((((.((.(....(((.((((....)))).)))..).)).)))))))).))))))).)))))).))))))))))..)))))))..	ATGCACTGCCTCTTCCCTGGC	1.34907905192841e-316	2.9496e-21		down		*
	pau-miR408b	33085	31978	1656	1651	ACGGGGACGAGGCAGAGCATG	21	zma-miR408b-5p	CL10704.Contig2_All:402:526:+	-68.9	5p	ATGGAGAGAACAAGGGGGAGACGGGGACGAGGCAGAGCATGGGATGGACCTTTCAACACCATAATTGGTCTTGTTGCCCTTTCCATGCACTGCCTCTTCCCTGGCTCTCCTTTCTCTCTCTCTCT	..(((((((..(((((((((.((((((.(((((((.((((((((.((.(....(((.((((....)))).)))..).)).)))))))).))))))).)))))).))))))))).)))))))....	ATGCACTGCCTCTTCCCTGGC	0	0.787686
MIR482	pau-miR482a	373	1088	609	673	TTTCCAACTCCACCCATTCCTA	22	sly-miR482a	Unigene348_All:911:1015:-	-34.5	3p	GCCGAAGTCTGTTGGGATTGGTGGATTGGAAATCAATTCACCATTAAGAAAAGGAAAAGGAGAAAGAAATAGATTTCCAACTCCACCCATTCCTATGGGTTTTGG	.(((((((((((.(((((.(((((((((((((((.((((.((................)).)).....)).))))))))).)))))).))))).)))))))))))		6.36943e-43	0.0942402	up		*
	pau-miR482b	0	5	0	0	TTGCCAATACCTCCCATACC	20	stu-miR482e	Unigene21429_All:50:151:+	-43.2	3p	AAAAGTTAGAGGATTGGGAGGATTGGCAAGACAAACAAGAAGGAAATTTTCTTTTCCTTTCTTTTCTTTCCCTTGCCAATACCTCCCATACCGTTGGCCTTT	....(((((.((..((((((((((((((((..(((.((((((((((......))))).)))))...)))..))))))))).)))))))..)).)))))....	-	0.0699594	0.996829	up
	pau-miR482c	373	1088	609	673	TTTCCAACTCCACCCATTCCTA	21	sly-miR482a	Unigene5356_All:261:365:-	-34.5	3p	GCCGAAGTCTGTTGGGATTGGTGGATTGGAAATCAATTCACCATTAAGAAAAGGAAAAGGAGAAAGAAATAGATTTCCAACTCCACCCATTCCTATGGGTTTTGG	.(((((((((((.(((((.(((((((((((((((.((((.((................)).)).....)).))))))))).)))))).))))).)))))))))))	-	6.36943e-43	0.0942402	up		*
MIR5021	pau-miR5021a	0	11	0	0	TGGAAGAAGAAGTAGAAAAAG	21	ath-miR5021	CL316.Contig10_All:1327:1455:+	-22.1	5p	ATCCTGCACTTGGAAGAAGAAGTAGAAAAAGGAATAAATATAGTGATAATTTGATTGTTCGTCGCCGTAGTAAATAGGCGAGAAAATAGAATTTCTTTCTTCGTCTTTACAAAGAAAAAAAAATAGGAG	.(((((...((((((((.((((.(((((...((((((....(((....)))...)))))).(((((..........)))))..........)))))..)))).))))).)))...........))))).	-	0.00244716	0.996829	up		*
	pau-miR5021b	0	11	0	0	TGGAAGAAGAAGTAGAAAAAG	21	ath-miR5021	CL316.Contig11_All:13704:13832:-	-22.1	5p	ATCCTGCACTTGGAAGAAGAAGTAGAAAAAGGAATAAATATAGTGAGAATTTGATTGTTCGTCGCCGTAGTAAATAGGCGAGAAAATAGAATTTCTTTCTTCGTCTTTACAAAGAAAAAAAAATAGGAG	.(((((...((((((((.((((.(((((...((((((....(((....)))...)))))).(((((..........)))))..........)))))..)))).))))).)))...........))))).	-	0.00244716	0.996829	up		*
	pau-miR5021c	0	11	0	0	TGGAAGAAGAAGTAGAAAAAG	21	ath-miR5021	CL316.Contig12_All:14576:14704:-	-22.1	5p	ATCCTGCACTTGGAAGAAGAAGTAGAAAAAGGAATAAATATAGTGAGAATTTGATTGTTCGTCGCCGTAGTAAATAGGCGAGAAAATAGAATTTCTTTCTTCGTCTTTACAAAGAAAAAAAAATAGGAG	.(((((...((((((((.((((.(((((...((((((....(((....)))...)))))).(((((..........)))))..........)))))..)))).))))).)))...........))))).	-	0.00244716	0.996829	up		*
	pau-miR5021d	0	11	0	0	TGGAAGAAGAAGTAGAAAAAG	21	ath-miR5021	CL316.Contig15_All:3471:3600:+	-22.1	5p	ATCCTGCACTTGGAAGAAGAAGTAGAAAAAGGAATAAATATAGTGATAATTTGATTGTTCGTCGCCGTAGTAAATAGGCGAGAAAATAGAATTTCTTTCTTCGTCTTTACAAAGAAAAAAAAAATAGGAG	.(((((...((((((((.((((.(((((...((((((....(((....)))...)))))).(((((..........)))))..........)))))..)))).))))).)))............))))).	-	0.00244716	0.996829	up		*
	pau-miR5021e	0	11	0	0	TGGAAGAAGAAGTAGAAAAAG	21	ath-miR5021	CL316.Contig16_All:13931:14059:-	-22.1	5p	ATCCTGCACTTGGAAGAAGAAGTAGAAAAAGGAATAAATATAGTGAGAATTTGATTGTTCGTCGCCGTAGTAAATAGGCGAGAAAATAGAATTTCTTTCTTCGTCTTTACAAAGAAAAAAAAATAGGAG	.(((((...((((((((.((((.(((((...((((((....(((....)))...)))))).(((((..........)))))..........)))))..)))).))))).)))...........))))).	-	0.00244716	0.996829	up		*
	pau-miR5021f	0	11	0	0	TGGAAGAAGAAGTAGAAAAAG	21	ath-miR5021	CL316.Contig17_All:16545:16673:-	-22.1	5p	ATCCTGCACTTGGAAGAAGAAGTAGAAAAAGGAATAAATATAGTGATAATTTGATTGTTCGTCGCCGTAGTAAATAGGCGAGAAAATAGAATTTCTTTCTTCGTCTTTACAAAGAAAAAAAAATAGGAG	.(((((...((((((((.((((.(((((...((((((....(((....)))...)))))).(((((..........)))))..........)))))..)))).))))).)))...........))))).	-	0.00244716	0.996829	up		*
	pau-miR5021g	0	11	0	0	TGGAAGAAGAAGTAGAAAAAG	21	ath-miR5021	CL316.Contig2_All:14346:14474:-	-22.1	5p	ATCCTGCACTTGGAAGAAGAAGTAGAAAAAGGAATAAATATAGTGAGAATTTGATTGTTCGTCGCCGTAGTAAATAGGCGAGAAAATAGAATTTCTTTCTTCGTCTTTACAAAGAAAAAAAAATAGGAG	.(((((...((((((((.((((.(((((...((((((....(((....)))...)))))).(((((..........)))))..........)))))..)))).))))).)))...........))))).	-	0.00244716	0.996829	up		*
	pau-miR5021h	0	11	0	0	TGGAAGAAGAAGTAGAAAAAG	21	ath-miR5021	CL316.Contig21_All:14347:14475:-	-22.1	5p	ATCCTGCACTTGGAAGAAGAAGTAGAAAAAGGAATAAATATAGTGATAATTTGATTGTTCGTCGCCGTAGTAAATAGGCGAGAAAATAGAATTTCTTTCTTCGTCTTTACAAAGAAAAAAAAATAGGAG	.(((((...((((((((.((((.(((((...((((((....(((....)))...)))))).(((((..........)))))..........)))))..)))).))))).)))...........))))).	-	0.00244716	0.996829	up		*
	pau-miR5021i	0	11	0	0	TGGAAGAAGAAGTAGAAAAAG	21	ath-miR5021	CL316.Contig4_All:13738:13866:-	-22.1	5p	ATCCTGCACTTGGAAGAAGAAGTAGAAAAAGGAATAAATATAGTGAGAATTTGATTGTTCGTCGCCGTAGTAAATAGGCGAGAAAATAGAATTTCTTTCTTCGTCTTTACAAAGAAAAAAAAATAGGAG	.(((((...((((((((.((((.(((((...((((((....(((....)))...)))))).(((((..........)))))..........)))))..)))).))))).)))...........))))).	-	0.00244716	0.996829	up		*
	pau-miR5021j	0	11	0	0	TGGAAGAAGAAGTAGAAAAAG	21	ath-miR5021	CL316.Contig5_All:14430:14558:-	-22.1	5p	ATCCTGCACTTGGAAGAAGAAGTAGAAAAAGGAATAAATATAGTGAGAATTTGATTGTTCGTCGCCGTAGTAAATAGGCGAGAAAATAGAATTTCTTTCTTCGTCTTTACAAAGAAAAAAAAATAGGAG	.(((((...((((((((.((((.(((((...((((((....(((....)))...)))))).(((((..........)))))..........)))))..)))).))))).)))...........))))).	-	0.00244716	0.996829	up		*
	pau-miR5021k	0	11	0	0	TGGAAGAAGAAGTAGAAAAAG	21	ath-miR5021	CL316.Contig7_All:1994:2122:+	-22.1	5p	ATCCTGCACTTGGAAGAAGAAGTAGAAAAAGGAATAAATATAGTGATAATTTGATTGTTCGTCGCCGTAGTAAATAGGCGAGAAAATAGAATTTCTTTCTTCGTCTTTACAAAGAAAAAAAAATAGGAG	.(((((...((((((((.((((.(((((...((((((....(((....)))...)))))).(((((..........)))))..........)))))..)))).))))).)))...........))))).	-	0.00244716	0.996829	up		*
	pau-miR5021l	0	11	0	0	TGGAAGAAGAAGTAGAAAAAG	21	ath-miR5021	CL316.Contig9_All:14385:14513:-	-22.1	5p	ATCCTGCACTTGGAAGAAGAAGTAGAAAAAGGAATAAATATAGTGAGAATTTGATTGTTCGTCGCCGTAGTAAATAGGCGAGAAAATAGAATTTCTTTCTTCGTCTTTACAAAGAAAAAAAAATAGGAG	.(((((...((((((((.((((.(((((...((((((....(((....)))...)))))).(((((..........)))))..........)))))..)))).))))).)))...........))))).	-	0.00244716	0.996829	up		*
	pau-miR5021m	0	11	0	0	TGGAAGAAGAAGTAGAAAAAG	21	ath-miR5021	Unigene19584_All:1994:2123:+	-22.1	5p	ATCCTGCACTTGGAAGAAGAAGTAGAAAAAGGAATAAATATAGTGATAATTTGATTGTTCGTCGCCGTAGTAAATAGGCGAGAAAATAGAATTTCTTTCTTCGTCTTTACAAAGAAAAAAAAAATAGGAG	.(((((...((((((((.((((.(((((...((((((....(((....)))...)))))).(((((..........)))))..........)))))..)))).))))).)))............))))).	-	0.00244716	0.996829	up		*
MIR530	pau-miR530	14	145	80	108	TGCATTTGCACCTGCACCTAC	21	osa-miR530-5p	Unigene26025_All:74:328:+	-79.3	5p	TGCCTTTATCTGCATTTGCACCTGCACCTACACCTTCTTCACTCTTTTAATTCTTTTTTCTCTTTGTTTTTCATCAATCTTTATCAAGATTTCCAGCTTTCACACTACAGAAAGAAACCACAGCAAGCAGAAGAATGTTGGGTAAAGAAAACATATTCTACCCTAGGGCTACTACACACACAAACACATACACACACACATGATGTGAAAGAAGAGAAATTGGAGGAGGTGCAGATGCATATGCAGGTGAAGGCC	.((((((((((((((.((((.((((((((...(((((....(((((((....(.(((((((.((((((.......((((((....)))))).....(((((........))))).......)))))).))))))).)..((((..((((......))))))))(((.....)))..........(((((.((........)))))))..))))))).....))))))))))))).)))).)))))))))))))).	-	2.69518e-21	0.0459364	up		*
MFE(Kcal/mol): minimal folding free energy
