# Supplementary material for: Drought stress-induced changes of microRNAs in diploid and autotetraploid Paulownia tomentosa
Source: Genes Genomics. 2016 Oct 20;39(1):77–86. doi: 10.1007/s13258-016-0473-8 (PMC5196014; doi:10.1007/s13258-016-0473-8)
Supplement: Supplementary file 4 — Supplementary material 4 (XLSX 29 kb) [file 13258_2016_473_MOESM4_ESM.xlsx]

## Sheet: Sheet1
Table S4 The novel miRNAs in paulownia tomentosa
miR-name	Novel_miRNA_sequence	Reads				Length	location	MFE	pre-sequence	struct	pre-length（nt）	Arm	miRNA* sequence	P-value		Regulate		Significant
		PT2	PT2T	PT4	PT4T									PT2T/PT2	PT4T/PT4	PT2T/PT2	PT4T/PT4	PT2T/PT2	PT4T/PT4
pau-miR1	AGGGCAAGTGGGAGATTGTT	19	0	16	0	20	CL10518.Contig2_All:567:738:+	-36	AATTGGCATTAGGGCAAGTGGGAGATTGTTGGAGTAGTGCCCCGCAGCCAATTGTAATTGCACTATAAAACCACTCTATTGTAATACAATCTTTATTTAGTCGATATGTTTTTACATGGCCATCTTCATCTTATCCATAATTTCCTCTACGAATGCGTTTGGATGCTCGAGA	..((((((((((.(((.((((((((((((.(((..((.........((((..(((((..(((.(((...........(((((...))))).............))))))..))))))))).........))..)))))))))))))..))...))).))..))))).)))..	172	5p		8.55855e-08	1.44568e-05	down	down	*	*
pau-miR2	ATGCACTGCCTCTTCCCTGGC	732	1645	47	84	21	CL10704.Contig1_All:505:760:+	-50	TGCCCTTTCCATGCACTGCCTCTTCCCTGGCTCTCCTTTCTCTCTCTCTCTCTCAGACACACGCACACACATTAAGGAATATTGATAGCTGTGATTTCATTCTTGATATCTTTCTTTATTTACAGGTATGTCTTAATTGTGTTGTTCTGTTATTTACCTAGTTGAAAGTTCAAAATGGTGGGATTATGTTTTGAACAATCTATATGTTTTTTAAATTGCACTGCTTTCCAGGGAAGAAAGTCGTATTTTACCTGTT	..........(((((((...((((((((((.....(((((.((..........((((.(((.(((((...(((((((.((((((((((....(((.(((....))).))).....)))))....))))).)))))))))))))))))))..........))..)))))........((((.((((.......(((((.......)))))....)))).)))).....)))))))))).))).))))..........	256	5p		2.1546e-33	0.0013563
pau-miR3	TCAAACGGTGAGGATCATGTC	13	0	9	20	21	CL10716.Contig1_All:2429:2523:+	-50.3	GTGTTTCACATCAAACGGTGAGGATCATGTCACGTCATCATAATGTAGGTCCCACTATTGACGTGGCATAATCCTCGCCATTTGGTGTGAAAACT	...((((((((((((.(((((((((.(((((((((((.......((((......))))))))))))))).))))))))).))))))))))))...	95	5p		1.38992e-05	0.0445797	down	up	*	*
pau-miR4	GAGAGAGAGAGGGAGAGGGAAGG	8	11	7	13	23	CL11337.Contig2_All:1:97:+	-44.4	TCCCACCCCCCACTCTCTCTCTTTCTCTCTCTAAAATCTCTTTGCTACAGCAATTCAGGGATTTGAGAGAGAGAGGGAGAGGGAAGGATTGAATTGT	........((..(((((((((((((((((((..((((((((((((....))))...)))))))))))))))))))))))))))..))..........	97	3p		0.986407	0.194217	down	down	*	*
pau-miR5a	ATGGTTCAATGCCACGTCGCCGG	5	0	17	0	23	CL1164.Contig1_All:92:178:+	-33.8	TCTGCCATTGATGGTTCAATGCCACGTCGCCGGTAGCGAAATACTGGCTATGACCGGCGATGTCATGATTGGACCAAAATTAAGTTT	...........(((((((((...((((((((((((((.(.....).)))...)))))))))))....)))))))))...........	87	5p	GGCGATGTCATGATTGGACCAAAA	0.0123152	7.20549e-06	down	down	*	*
pau-miR5b	ATGGTTCAATGCCACGTCGCCGG	5	0	17	0	23	Unigene46691_All:87:173:+	-33.8	TCTGCCATTGATGGTTCAATGCCACGTCGCCGGTAGCGAAATACTGGCTATGACCGGCGATGTCATGATTGGACCAAAATTAAGTTT	...........(((((((((...((((((((((((((.(.....).)))...)))))))))))....)))))))))...........	87	5p	GGCGATGTCATGATTGGACCAAAA	0.0123152	7.20549e-06	down	down	*	*
pau-miR6a	AAGCGGAAGCGAGAATGTCGG	89	0	0	0	21	CL1333.Contig2_All:1922:2228:-	-65.3	GGAAAGAATAAAGCGGAAGCGAGAATGTCGGGGGAAACCTTTCTGTATGCCATCTACACAAAAGTGTCATCGCCTATACATAATAAGATCCCTCACTTCTATTCAATCTTATATACACACCATGATTCAGTGGTGTATAAAACCATAATAATGCAGTCTATCCACGAGTCTCTACACTCTATCAATGACATCCAATGATTTTTCACTGCCAAGTCCAAGATGAATGAAGGTATTATTAGACGAATGTGCTTCTGCTGGGGCCAATTCAGTGTTATCGACCTTTTCTGCGTTGCTTTCTTCAAGACCA	((...(((.(((((((..(((((((.(((((((((...(((..(((((((.....((((....))))....))..)))))....))).))))...((((.(((((.((((......(((((((......)))))))................(((((........((((......)))).((((.((.....)).)))).....))))).......)))))))))))))........(.((((((..(((((....)))))..)))).)).)..))))).))))).)).))))))).)))....)).	307	5p		1.38738e-33	0.996829	down		*
pau-miR6b	AAGCGGAAGCGAGAATGTCGG	89	0	0	0	21	CL1333.Contig3_All:85:391:+	-65.3	GGAAAGAATAAAGCGGAAGCGAGAATGTCGGGGGAAACCTTTCTGTATGCCATCTACACAAAAGTGTCATCGCCTATACATAATAAGATCCCTCACTTCTATTCAATCTTATATACACACCATGATTCAGTGGTGTATAAAACCATAATAATGCAGTCTATCCACGAGTCTCTACACTCTATCAATGACATCCAATGATTTTTCACTGCCAAGTCCAAGATGAATGAAGGTATTATTAGACGAATGTGCTTCTGCTGGGGCCAATTCAGTGTTATCGACCTTTTCTGCGTTGCTTTCTTCAAGACCA	((...(((.(((((((..(((((((.(((((((((...(((..(((((((.....((((....))))....))..)))))....))).))))...((((.(((((.((((......(((((((......)))))))................(((((........((((......)))).((((.((.....)).)))).....))))).......)))))))))))))........(.((((((..(((((....)))))..)))).)).)..))))).))))).)).))))))).)))....)).	307	5p		1.38738e-33	0.996829	down		*
pau-miR7	TAATAGGGCAACGGCTGTATC	14	63	62	77	21	CL1643.Contig1_All:1266:1371:-	-30.5	TGATGCCTATGGTCAGTCGTTGCTTTATTATTTAAACATCAACAATGTCCAAACCAGATCAGTACGCATTGATAATAATAGGGCAACGGCTGTATCACAGATGAAA	......((.(((((((((((((((((((((((...((((.....)))).........((((((....))))))))))))))))))))))))).)))).))......	106	3p		5.78648e-06	0.218459	up		*
pau-miR8a	TCTGGAGGATCACAAAGACGA	6	0	0	0	21	CL2019.Contig1_All:479:574:-	-19.5	CTTTAACTGTTGAAAGTCTCTGTAGGTTTTCAAGAACTATGACATTTTGGCCATCCATTTGGGCATCTGGAGGATCACAAAGACGAACTGTTCTAA	....(((.(((....((((.(((.(((((((.(((............((.(((......))).))))).)))))))))).)))).))).)))....	96	3p		0.00527241	0.996829	down		*
pau-miR8b	TCTGGAGGATCACAAAGACGA	6	0	0	0	21	CL2019.Contig2_All:28:123:+	-19.5	CTTTAACTGTTGAAAGTCTCTGTAGGTTTTCAAGAACTATGACATTTTGGCCATCCATTTGGGCATCTGGAGGATCACAAAGACGAACTGTTCTAA	....(((.(((....((((.(((.(((((((.(((............((.(((......))).))))).)))))))))).)))).))).)))....	96	3p		0.00527241	0.996829	down		*
pau-miR9a	AAGTGATGTATGACAAGCGGA	50	70	0	0	21	CL3394.Contig1_All:229:519:-	-67.1	ACGAACATAGAAGTGATGTATGACAAGCGGATTATCATATAGTTTTCTGGAAAAAGTCGTCTTCCCAATTCCGCCCATACCGATGACTGAAAAAACTTTTAGTTGTGACGGATGTCCAGTTAGACTATCTAGCATTGTCACCAAATCCTTTTCCAGACCCACCAGTTTGCCCTCTGTTTTGGGGGTTCTTCTTGATGGACTCAAGAAAGTGAAGGCCTTACCTGTAGAAGAGGTAACATCTAAATCTTGGACCCTTCTTCTGTCATCATGAATCTTCTTCAGCTCCTCGTT	((((....(((((.(((...(((((((((((........((((((.(((((.....(((((.....................((((((((((....)))))))))))))))...)))))..))))))))).)).))))))....)))))))).(((((......)))))(((((......)))))...(((((((.....)))))))((((((((..(((..(((((((((((.....(((((...)))))..))))))))).))...)))....)))))).))..)))).	291	5p		0.814174	0.996829
pau-miR9b	AAGTGATGTATGACAAGCGGA	0	0	114	60	21	CL3394.Contig2_All:574:865:-	-66.8	ACGAACATAGAAGTGATGTATGACAAGCGGATTATCATATAAGTTTTCTGGAAAAAGTCGTCTTCCCAATTCCGCCCATACCGATGACTGAAAAAACTTTTAGTTGTGACGGATGTCCAGTTAGACTATCTAGCATTGTCACCAAATCCTTTTCCAGACCCACCAGTTTGCCCTCTGTTTTGGGGGTTCTTCTTGATGGACTCAAGAAAGTGAAGGCCTTACCTGTAGAAGAGGTAACATCTAAATCTTGGACCCTTCTTCTGTCATCATGAATCTTCTTCAGCTCCTCGTT	((((....(((((.(((...((((((((((((.........(((((.(((((.....(((((.....................((((((((((....)))))))))))))))...)))))..))))))))).)).))))))....)))))))).(((((......)))))(((((......)))))...(((((((.....)))))))((((((((..(((..(((((((((((.....(((((...)))))..))))))))).))...)))....)))))).))..)))).	292	5p		0.856246	3.2496e-05
pau-miR10	TAAGAATTCTAAAGCAAGTGG	5	0	0	0	21	CL4288.Contig2_All:723:1015:-	-87.3	GAAGACAGAATAAGAATTCTAAAGCAAGTGGCTTCAGGAGTCCTGTATCTGCACGACGGATGGGAGGCCAAGGTGTTACACAGGGACATTAAGGCCAGTAATGTGTTACTTGATAAAGAAATGAATGCAAGGCTAGGTGATTTCGGGTTGGCCAGGATGCATGACCACGATAAGGTGGCTGGCACCACACGCGTGGTGGGAACGGTTGGGTACTTGGCACCGGAGATTGTGAGGAGTGGCCGGGCATCAACACAAACTGATGTGTTTGGTTATGGAGTCTTAATTTTGGAGGT	.....((((((((((.(((((((.((((..((.((((...((((..(((((.....)))))))))((((..((((((.......))))))..)))).....(((((..(((....)))...(((.(((..(((((...((((((.(((..((((((((.(((.((((((....((((.....)))).....)))))).).......)).)).))))))))).))))))........)))))..)))))))))))..)))).)).)))).)).))))))))).)))))).....	293	5p		0.0123152	0.996829	down		*
pau-miR11	CGGGTGACTTGGGTGTTGCAA	293	736	1738	5273	21	CL4454.Contig1_All:212:331:-	-61.5	AGATCATCAACCGACACCCAAGTCACCCGGGCCGATCATGCTCCTAACGAAGTACTTAACAGCTTCCTTAGCAGCTTGAGTGGGTGTGCCGGGTGACTTGGGTGTTGCAACTGGTGCTGC	....(((((..((((((((((((((((((((((.((((.(((.((((.(((((........))))).)))).))).))).).)))...)))))))))))))))))))....)))))....	120	3p		2.26427e-21	0		up		*
pau-miR12a	AGGAGGAGGAGGAGGAGGAGAAG	8	0	0	0	23	CL5647.Contig3_All:2781:2909:+	-83.2	CTACATCCCTTCTTCTCCTCCTCCTCCTCCTCCTACTTCTATTGAATTTACAATATTTGTATAAACTCATAACTCATATATAAACACAAAAGAAGTAGGAGGAGGAGGAGGAGGAGAAGAAGGGATGTA	.(((((((((((((((((((((((((((((((((((((((.(((..((((..((((..((...........))..)))).))))..))).)))))))))))))))))))))))))))))))))))))))	129	3p		0.000966377	0.996829	down		*
pau-miR12b	AGGAGGAGGAGGAGGAGGAGAAG	8	0	0	0	23	CL5647.Contig4_All:2884:3012:+	-83.2	CTACATCCCTTCTTCTCCTCCTCCTCCTCCTCCTACTTCTATTGAATTTACAATATTTGTATAAACTCATAACTCATATATAAACACAAAAGAAGTAGGAGGAGGAGGAGGAGGAGAAGAAGGGATGTA	.(((((((((((((((((((((((((((((((((((((((.(((..((((..((((..((...........))..)))).))))..))).)))))))))))))))))))))))))))))))))))))))	129	3p		0.000966377	0.996829	down		*
pau-miR12c	AGGAGGAGGAGGAGGAGGAGAAG	8	0	0	0	23	CL5647.Contig5_All:2741:2869:+	-93.3	CTACATCCCTTCTTCTCCTCCTCCTCCTCCTCCTACTTCTATTGTGTTTATATATGAGTTATGAGTTTATACAAATATTGTAAATTCAATAGAAGTAGGAGGAGGAGGAGGAGGAGAAGAAGGGATGTA	.(((((((((((((((((((((((((((((((((((((((((((.((((((((((..((.(((....)))))..))).))))))).)))))))))))))))))))))))))))))))))))))))))))	129	3p		0.000966377	0.996829	down		*
pau-miR12d	AGGAGGAGGAGGAGGAGGAGAAG	9	0	0	0	23	CL8453.Contig2_All:44:150:+	-33.5	TTCCTTTCTCTCTGTGTCAGCTTCCTCCCATCTCTCTCTCTCTTCCTTTCTCTCTCTAGAACTGTAAAAAAGTGAGGAGGAGGAGGAGGAGGAGAAGAAGAAAGAAC	...((((((..(((...)))..........(((.((((.(((((((((.(((.((((...(((.......)))..)))))))))))))))))))))))))))))...	107	3p		0.000413728	0.996829	down		*
pau-miR13a	GGAGTGAAGCTGAGAACACAGG	16	27	3114	853	22	CL6490.Contig1_All:44:158:+	-58.6	ATAACAAGGGAAATTCCAGAGGAGTGAAGCTGAGAACACAGGTGGATTGAGGAAATTGGGTGCACCAATGCACTTGTGTTCTCAGGTCACCCCTTTGGGATTCACTTCTTTGTTT	..((((((((((((((((((((.((((..(((((((((((((((.((((..(..........)..)))).))))))))))))))).)))).)))))))))))...))))))))).	115	5p	TGTGTTCTCAGGTCACCCCTT	0.479086	8.45527e-303		down		*
pau-miR13b	GGAGTGAAGCTGAGAACACAGG	0	0	3114	853	22	CL6490.Contig3_All:44:158:+	-58.6	ATAACAAGGGAAATTCCAGAGGAGTGAAGCTGAGAACACAGGTGGATTGAGGAAATTGGGTGCACCAATGCACTTGTGTTCTCAGGTCACCCCTTTGGGATTCACTTCTTTGTTT	..((((((((((((((((((((.((((..(((((((((((((((.((((..(..........)..)))).))))))))))))))).)))).)))))))))))...))))))))).	115	5p	TGTGTTCTCAGGTCACCCCTT	0.856246	8.45527e-303		down		*
pau-miR14	AAGTGGGTGGCATGAAATTT	10	0	0	0	20	CL8864.Contig1_All:95:249:-	-79.7	ACCTAAAGGGTTCATTCCATGCCACCCATTTGGGTACTACCCAAGTGGGTTTATAAGCCACTGGATCATACATGATGACATCAACATCATATCCGACGGCTCATAGACCCACTTGGTCACTACCCAAGTGGGTGGCATGAAATTTCCCATCATTA	.......(((...(((.(((((((((((((((((((....((((((((((((((.((((..(((((.....((((((.......)))))))))))..)))).))))))))))))))....))))))))))))))))))).)))..))).......	155	3p		0.000177126	0.996829	down		*
pau-miR15	CCGGCGTCGTCATTGCACCAC	7634	15407	16885	18524	21	Unigene11491_All:52:157:+	-57.8	CTAGCAACATGGTTGTTTGTGGTGCAATGGGAGACGCCGAGATGGTACCATTTCTGCAGTCCAACCCGGCGTCGTCATTGCACCACTGACAACCATATGTTGCCTC	...((((((((((((((.((((((((((((..(((((((.(.(((.((..........))))).).))))))).)))))))))))).))))))))..))))))...	106	3p	GGTGCAATGGGAGACGCCGAGA	7.89406e-199	4.86079e-16
pau-miR16a	GGAATGTTGTCTGGCTCGAGG	1433	1849	1405	1310	21	Unigene11748_All:139:303:-	-55.8	TTCTCTGAAAGGCTTCGGACCAGGCTTCATTCCCCTCAAAACATATATCCAAGAAGTATAATATTATTCTTGCCTCCATCATTCTTGCAAGAATCTGTTTTTTGTTTTTCTTATTGTGAGTGTTTGGGTTGAGAGGAATGTTGTCTGGCTCGAGGTCATGGAGGT	.((((((...((((((((.((((((..((((((.(((((..((.((((.(((((((.((((....((((((((.............)))))))).......)))).))))).....)).)))).))..))))).))))))..)))))).)))))))).)))))).	165	3p		0.323808	0.0467827
pau-miR16b	GGAATGTTGTCTGGCTCGAGG	1444	1870	1424	1333	21	Unigene5861_All:195:374:-	-62.4	AATTTTGAGGGGAATGTTGTCTGGCTCGAGGTCCTTAACAAGATCTAGCATGATTTTTCTGATATGCATGTTTCTACATAATTTCTATTGGGCAATTGATCAAACTTTTGATCATTGTAATATATCGATATCATGGATCATGTGTTTGGCGTCGGACCAGGCTTCATTCCCCCCAAGTTC	...((((.((((((((..((((((.((((.(((....(((.((((...((((((...((.((((((.((((....))))............(((((.((((((....)))))))))))..)))))))).)))))))))).)))....))).)))).))))))..)))))))).))))...	180	5p		0.374934	0.0575103
pau-miR17a	TTCGACACAAGAAAAGGAATT	6	0	16	0	21	Unigene16485_All:2466:2532:+	-23.7	CTTCCTAGTCTTCGACACAAGAAAAGGAATTTTCTAAACCCCTTTCTTGTGTCGAAAGAGTAATGAT	.....((.((((((((((((((((.((............)).)))))))))))).)))).)).....	67	5p	ACCCCTTTCTTGTGTCGAAAGA	0.00527241	1.44568e-05	down	down	*	*
pau-miR17b	TTCGACACAAGAAAAGGAATT	6	0	16	0	21	Unigene22840_All:1843:1909:-	-23.7	CTTCCTAGTCTTCGACACAAGAAAAGGAATTTTCTAAACCCCTTTCTTGTGTCGAAAGAGTAATGAT	.....((.((((((((((((((((.((............)).)))))))))))).)))).)).....	67	5p	ACCCCTTTCTTGTGTCGAAAGA	0.00527241	1.44568e-05	down	down	*	*
pau-miR18	AAGGTCAAGAAGTATTTGCGT	7	0	0	0	21	Unigene16501_All:177:306:-	-41.6	AAGGTCTTGCAAGGTCAAGAAGTATTTGCGTTCAGTACTCCATATGCCGGAGCAGAAGCTTCCAGGCAGCACCCATCAGATATGAGGTGCTATCCTGGTGTCAGTGCTTCAAGAATTCATGCAGGAGGAA	....(((((((.((((..((((((((.(((.......((((.......)))).........(((((.(((((((((.....))).))))))..)))))))).))))))))..))..)).)))))))....	130	5p		0.00225724	0.996829	down		*
pau-miR19	CTTGCATATGTCAGGAGCTTG	111	50	69	194	21	Unigene17887_All:55:179:+	-49.2	GGATCTTACTGGGAAGAATAAGCTGCTGATTTATGGATCCCTCAGCCCTATCCATAGTTAGATGATAATTGGATGGGTTTGTGGCTTGCATATGTCAGGAGCTTGAATTACCCATGTTGGAGCCT	((.(((.((((((.....((((((.(((((.((((.(..((.(((.((((((((..((((.....)))))))))))).))).))..).)))).))))).)))))).....)))).)).))).)).	125	3p	AGCTGCTGATTTATGGATCCC	2.42628e-11	6.34382e-15	down	up	*	*
pau-miR20	ATCTGTTGAAGCTGCCAGCATG	26	30	31	47	22	Unigene20465_All:220:320:+	-45.9	GTGCTATAGTATCTGTTGAAGCTGCCAGCATGATCTAAACCTTCCTTCTTGTTAAGGAAAGATCAGATCATGTGGTAGCTTCATCTGATGCCCGTTGCGCG	((((....(((((.(.(((((((((((.((((((((...(.((((((......)))))).)...))))))))))))))))))).).))))).....)))).	101	5p		0.571941	0.0756902
pau-miR21	GGATTGGGAGGATTGGCAAGA	362	0	564	224	21	Unigene21429_All:40:163:+	-53.2	AAAATTTCAGAAAAGTTAGAGGATTGGGAGGATTGGCAAGACAAACAAGAAGGAAATTTTCTTTTCCTTTCTTTTCTTTCCCTTGCCAATACCTCCCATACCGTTGGCCTTTCTGAATATTTTT	(((((((((((((.(((((.((..((((((((((((((((..(((.((((((((((......))))).)))))...)))..))))))))).)))))))..)).))))).)))))))).))))).	124	5p	TTGCCAATACCTCCCATACCGT	3.63408e-134	2.89656e-35	down	down	*	*
pau-miR22	CTGATATGGGACTCAACGGAG	8	16	11	8	21	Unigene26795_All:2018:2115:+	-19.8	AAAAAAAGAATAGCCTATTCCTCTGTATCTCATATGGGTTTCATAATTATAGGAATTGGTTCTATCACTGATATGGGACTCAACGGAGCTCTTTTACA	...((((((...((....(((..((..((((((((.(((.....(((((.......))))).....))).))))))))..))..)))))))))))...	98	3p		0.374748	0.494346
pau-miR23	TTGCATCAACTGAATCGGAG	111	160	86	207	20	Unigene30670_All:158:374:-	-81.2	GTTGCGGCGGCCTCTAATTCGCTTGGTGCAGGTCGGGAACTATCTTTGCCGATGGCGTTGCGTTTTGTGTTGAATTGAACAAGTGTACTCTCAAATCGTACATAATACGAATTTGTATGAGTATACGTAGTGAGCATACGGTGTATAATTTGGTATTGCTGTTTTTGGCAAATATAAGCTTCCCGCCTTGCATCAACTGAATCGGAGACCGTCGTGA	.(((((((((.((((.(((((.((((((((((.((((((((((.((((((((.((((((..((((......))))..)))..((((((((.(((((((((.....)))).)))))...))))))))......(((((((.(.........).))).))))))).)))))))).)).)).)))))).)))))))))).))))).)))).)))))))))	217	3p	CTAATTCGCTTGGTGCAGGT	0.545493	1.18243e-12		up		*
pau-miR24	CCACGCAGAAATCTTTGGTT	627	2004	1365	1919	20	Unigene33617_All:122:229:-	-38.4	TAACACTGTAGCCAAGGATTTTTGCGTGAATCCAACCCAAGTATGGGATCAATTGGTTTGTTTATTATGAATATGCATCCACGCAGAAATCTTTGGTTATCAGAGAAT	.....(((((((((((((((((((((((.......((((....))))........((.((((((...)))))).))...)))))))))))))))))))).))).....	108	3p	CCAAGGATTTTTGCGTGAAT	5.60106e-92	1.95326e-21	up		*
pau-miR25a	CAGCCAAGGATGACTTGCCGG	2679	3064	2605	3679	21	Unigene34565_All:96:194:-	-46.2	GAGTGGGTTGCAGCCAAGGATGACTTGCCGGTAATCTCTTGCAAAGCCCGTCGAAAAAGAACGCTCACCGGCAAGTTGTCTTTGGCTACATTCGGCTCT	((((.((.((.(((((((((((((((((((((....((((................))))......))))))))))))))))))))).)).)).)))).	99	5p		4.69213e-09	1.55646e-40
pau-miR25b	CAGCCAAGGATGACTTGCCGG	2679	3069	2601	3675	21	Unigene43161_All:160:257:-	-42.1	TTATTAAGTACAGCCAAGGATGACTTGCCGGTGAGCTTAATACTCATGTTATATTTAGTATTTTTGACCGGCAAGTTATTTTTGGCTATATTTATGCT	....((((((.(((((((((((((((((((((.((...((((((.(........).)))))).)).))))))))))))))))))))).))))))....	98	5p	GGCAAGTTATTTTTGGCTATA	6.69162e-09	1.38141e-40
pau-miR26a	TTTCCAACTCCACCCATTCCTA	372	1084	608	666	22	Unigene348_All:901:1022:-	-36.1	GATTTTGGCCGAAGTCTGTTGGGATTGGTGGATTGGAAATCAATTCACCATTAAGAAAAGGAAAAGGAGAAAGAAATAGATTTCCAACTCCACCCATTCCTATGGGTTTTGGGAATTTCCCC	........(((((((((((.(((((.(((((((((((((((.((((.((................)).)).....)).))))))))).)))))).))))).)))))))))))..........	122	3p	GGGATTGGTGGATTGGAAATC	1.09481e-42	0.130718	up		*
pau-miR26b	TTTCCAACTCCACCCATTCCTA	372	1084	608	666	22	Unigene5356_All:251:372:-	-36.1	GATTTTGGCCGAAGTCTGTTGGGATTGGTGGATTGGAAATCAATTCACCATTAAGAAAAGGAAAAGGAGAAAGAAATAGATTTCCAACTCCACCCATTCCTATGGGTTTTGGGAATTTCCCC	........(((((((((((.(((((.(((((((((((((((.((((.((................)).)).....)).))))))))).)))))).))))).)))))))))))..........	122	3p	GGGATTGGTGGATTGGAAATC	1.09481e-42	0.130718	up		*
pau-miR27	GGGCTACTCTTATTTGGCATG	13	0	28	0	21	Unigene39500_All:44:186:+	-48.5	CAGTAAGCAAACCACTCATAGGGCTACTCTTATTTGGCATGCAATCGTGCTTGGTACAAAGCAGATGGTGATAAATTTCTCACACTTCTGATTCCCATAACACGCCAAAGGAGAGTTGCCCTGTGAATGATTGAGCTTAACAT	...(((((.((.((.(((((((((.((((((.((((((.((..(((.(((((......)))))))).((((........)))).................)).)))))).)))))).))))))))).)).))..)))))....	143	5p	CGCCAAAGGAGAGTTGCCCTG	1.38992e-05	3.39752e-09	down	down	*	*
pau-miR28	ATAAATAAGTGTTGGCGTTAA	13	0	0	0	21	Unigene40459_All:168:271:+	-19.1	ACTTAATCTCATAAATAAGTGTTGGCGTTAAAACCCTTGTTGTTTTGTGGGGTGATTCTTGATTTATGTATCACTAACGACACAACAAATATTTGAGTTCATTT	.......((((..((((..(((((((((((...(((............)))(((((.(.........).)))))))))).).)))))..)))))))).......	104	5p		1.38992e-05	0.996829	down		*
pau-miR29	CTTCATTTGGATTGATGGATTTG	7	0	0	0	23	Unigene4548_All:102:336:-	-46.8	CTCACTTAGTATGCTCCACCTTTCATCCAAGTTAAAGGTTCATAGTTCTTGTACCACTTAAGAGGGACACATGTATGTATGTGATCCAAATGCAACTACCACTTAATTATTACTCAGAAGAACTAGGCCTGGTTGGTTCATATTCAATCAAGTACTTGCAACATTTATATCCACAATCTACCAAGTCCGTACTATTCTAAGGCTTCATTTGGATTGATGGATTTGAAACTAAGGA	.((.((((((.......((((((.((....)).))))))......((((((.......))))))(((((((((....)))))).)))...(((((.(((.............((.((.....)).))..(((((((.......))))))).))).)))))...((((.((((((((((((..(((.((............)))))....))))))).))))).))))))))))))	235	3p		0.00225724	0.996829	down		*
pau-miR30	AAACTCAGGATGGATAGCGCA	26	25	19	17	21	Unigene47983_All:97:250:-	-61.5	AAAACCCATGAAACTCAGGATGGATAGCGCAATAGGGATCTATCTTAAATCACCGCCGGGCCACCACTTCCACCACCGCGCACACGGCGGCGGAGAGTCATAACCACAAGATCGATCATCAAGGGCGCTATCCCTCCTGAGCTTTACGGGTTCT	..(((((.((((.(((((((.(((((((((..(.((((((.(((((......((....)).....((((((.((.(((......))).)).))).))).........))))).)))).)).)..))))))))).))))))).)))).)))))..	154	5p		0.235729	0.728199
pau-miR31	AAGCCAGGTGATTCAGAATAGAG	0	13	0	0	23	CL10430.Contig3_All:1763:1945:-	-50.3	CTTCTTGGATCCCTTTCTGTCATCGTCTGTCTTTCAAAATCTTGATCGGATTTTCAGGGTTTGATTTTCTTGATTTTGAACTTTCACAGGGAAGATTTTCAAAAGAAAAGAGGAAAAAGCAAACCCCATAAGGGCATCTTTATTTTTTGAAAGCCAGGTGATTCAGAATAGAGATCACTTTTT	.......((((.(((((((..((((((((.(((((((((...(((........)))(((((((.(((((((..((((((((((((....)))))...))))))).....)))))))...))))))).((((((....)))))).))))))))).)))))))).))))).)).)))).......	183	3p		0.000800327	0.996829	up		*
pau-miR32	TGAATGGATTTCTTGGGCTGC	0	14	0	0	21	CL10481.Contig5_All:251:561:+	-77.1	TCACATCAAATGAATGGATTTCTTGGGCTGCATATGTTGAGATGAGAAAGGAAAGTTTGATGAATTGGTTGAGGACAAAGGTGTGAAGATATTGATTGACCCAAAGGCCCTAATGCATGTCATAGGAACTAAGATGGATTTTGTTGATGACAAACTGAGGAACCCGCTAAAGTGTCGAATATTTTGACATCACTATTTACTCCCGAGCAGATCTGAATTCCTTTTCATCAATCCAAACTCTAAGGGGCAGTGTGGCTGTGGAGAGTCCTTTATGACAGTGAGCAGCTCAGAAGCAGCCAAGCATGGTGGTA	...(((((..((..(((.(((((.(((((((.(((((((.((((((((.((((.....(((...((((..(((......(((((.(((((((...(((((.....((((((......((((((...(((.((((....))))))).)))))).....))).....))).....)))))))))))).)))))........)))))))....)))....)))))))))))).......(((((..(.(((......))).)..)))))......))))).)).))))))))))))...)))..)))))))...	311	5p		0.000457689	0.996829	up		*
pau-miR33	TCTTGAATCGATTGGAGTGGA	0	9	0	0	21	CL3297.Contig2_All:971:1058:-	-21.4	GTTCTCACGTTCTTGAATCGATTGGAGTGGAATGATGAATCTATTTCTTCGTCTCTTTGAGAATAAATCAGAATTCTGGTAGAGAATG	((((((..(((((((((..(((.((((((((........))))))))...)))..)))))))))..(((((....))))).)))))).	88	5p		0.00748267	0.996829	up		*
pau-miR34	GTGGGCAAGAGGTGGGAGGAG	0	11	0	0	21	CL6398.Contig2_All:2374:2519:-	-35.3	TATTTCTTTAGTGGGCAAGAGGTGGGAGGAGTGGAAACTTGGAGTTCAAAGAGATAAAAAAGAATCACCAAAGGAGGAGCAATGAAAGCTAGTACTCATGCTTCCACCCTTTACCTCCTTTCACTTGTTTTAACACTATTGCTTAG	.....(..(((((...((.((((((((((((.(......(((.((((..............))))..)))((((.((((((.(((..........)))))))))...))))..))))))))))))).))....)))))..).....	146	5p		0.00244716	0.996829	up		*
pau-miR35	ACCATTGGTGGTATCAAGATC	0	5	0	0	21	CL6885.Contig1_All:1725:1845:+	-45.9	AAGCTGACAGATTTGTATGACGACATGGATGTTGGTGATGATGACACCATTGTGGTGACGCTGGTGCCGAGGCATCAGGGCCCTGGCGTTACCATTGGTGGTATCAAGATCATTGAGGCTC	.((((..((...........(((((....)))))(((((..(((.(((((.(((((((((((((.(((..(....)..))).)))))))))))))..))))).)))..))))))).)))).	121	3p		0.0699594	0.996829	up
pau-miR36	TAATTAATCGTTGTTGTTTCA	0	12	9	7	21	CL9945.Contig1_All:88:272:+	-31.6	GAGCTTGTTTTAATTAATCGTTGTTGTTTCAAGATATATTTTACACATCACTGATGAATCGATTTAATTATTGATTTTATTTTATTTTTGAATTTTTTTGACGATATTTGGTTGATCAATTGTTCTGCAGCCCTCCAAGGGAACGATCATGGAAGAATCAATGTTTATTAGGCTTAACATGCGCG	(.((.((((....((((((((((((.(((((.(((..........((((...))))(((((((......))))))).............((((....((((((((.....)))).))))..)))).....((((...))))....))).))))).)).)))))...)))))....)))).)).).	185	5p		0.00139947	0.619679	up		*
pau-miR37	TTGCCAATACCTCCCATACCGT	0	228	0	0	22	Unigene21429_All:47:153:+	-46.4	CAGAAAAGTTAGAGGATTGGGAGGATTGGCAAGACAAACAAGAAGGAAATTTTCTTTTCCTTTCTTTTCTTTCCCTTGCCAATACCTCCCATACCGTTGGCCTTTCT	.(((((.(((((.((..((((((((((((((((..(((.((((((((((......))))).)))))...)))..))))))))).)))))))..)).))))).)))))	107	3p	GGATTGGGAGGATTGGCAAGA	5.28863e-56	0.996829	up		*
pau-miR38	TAGATTGTTGAGGGTATTGAA	0	26	0	0	21	Unigene25242_All:53:211:+	-32.1	CGCATTGGTGTTCATCAAAGCACATCGAAAGAGGAGTATCTCCCTCAAGTCCTTGATGCCTTGCAATCTATGCCACTTACCCGTTCTTTGATATGCAATTTTAAGGGAGTTTTACCACCACGTGATTTTAGATTGTTGAGGGTATTGAAAGCCGCTGAT	....(((((((.(......).)))))))..((((........))))..((..((((((((((((((((((...(((.......((((((((.........)))))))).............)))....))))))))..))))))))))..)).......	159	3p		5.60018e-07	0.996829	up		*
pau-miR39	AGGTGCAGATGCATATGCAGG	0	7	0	0	21	Unigene26025_All:72:330:+	-79.3	GTTGCCTTTATCTGCATTTGCACCTGCACCTACACCTTCTTCACTCTTTTAATTCTTTTTTCTCTTTGTTTTTCATCAATCTTTATCAAGATTTCCAGCTTTCACACTACAGAAAGAAACCACAGCAAGCAGAAGAATGTTGGGTAAAGAAAACATATTCTACCCTAGGGCTACTACACACACAAACACATACACACACACATGATGTGAAAGAAGAGAAATTGGAGGAGGTGCAGATGCATATGCAGGTGAAGGCCAA	...((((((((((((((.((((.((((((((...(((((....(((((((....(.(((((((.((((((.......((((((....)))))).....(((((........))))).......)))))).))))))).)..((((..((((......))))))))(((.....)))..........(((((.((........)))))))..))))))).....))))))))))))).)))).))))))))))))))...	259	3p		0.0228798	0.996829	up		*
pau-miR40	CGCCAAAGGAGAGTTGCCCTG	0	23	0	0	21	Unigene39500_All:52:176:+	-43.4	AAACCACTCATAGGGCTACTCTTATTTGGCATGCAATCGTGCTTGGTACAAAGCAGATGGTGATAAATTTCTCACACTTCTGATTCCCATAACACGCCAAAGGAGAGTTGCCCTGTGAATGATTG	....((.(((((((((.((((((.((((((.((..(((.(((((......)))))))).((((........)))).................)).)))))).)))))).))))))))).))....	125	3p	GGGCTACTCTTATTTGGCATG	2.99429e-06	0.996829	up		*
pau-miR41	TTCCGGAATATTGTAAAGGTAA	0	7	0	0	22	Unigene4355_All:444:544:-	-28.7	CCATGATACATTCCGGAATATTGTAAAGGTAAATAGACTCTTTTCGTCCCCCTTTCGATGTCTGCCTGAGGACCTCTGTCAATGTTTTGGAATGTGGATGC	.(((..(((((((((((((((((((.((((...(((.(.....(((.........))).....).)))...)))).)).))))))))))))))))).))).	101	5p		0.0228798	0.996829	up		*
pau-miR42	AGTGAATGATGCGGGAGATAG	0	7	0	0	21	Unigene5151_All:300:404:-	-41.2	GGGGCTGAATTAGCTGCCGACTCATTCATTCAACCACTCTGTAGAATACGAGAAGTTTTATGCTACTGTGATTGAGTGAATGATGCGGGAGATAGTTTCATGCCC	.(((((((((((.((.(((..((((((((((((.(((...((((.(((.((....)).))).)))).))).))))))))))))..))).)).))).)))).))))	105	3p		0.0228798	0.996829	up		*
pau-miR43	TCAAGTGGATGAATAAGGATC	0	20	0	9	21	Unigene6873_All:3980:4149:+	-26.2	TTTGAAAATTTCAAGTGGATGAATAAGGATCTTGAGAAAGTTTTTCATTTGTCTATCATTATAGACAATCCCATCTATATTATATAAAATATTCTATGGAATTCGAACCCGAACTCTATTTACATTACGATTCATTATTTCTATCTTATTGGCTCTTCTTAGTTTTTATT	..((((((((((((..(((((((((((((((.((((((...)))))).((((((((....))))))))........(((((......)))))...(((((.((((....)))).))))).........))))).))))))..))))..))))........))))))))..	170	5p		1.60098e-05	0.00201595	up	up	*	*
pau-miR44a	AAAGGTTTGTAGAAAAGGGCTTC	0	0	39	0	23	CL10579.Contig1_All:272:405:-	-34	TAAAGTAAAGGAAAGCCCTTTGACAACCTTACTAATAGAAAGGGGATGCGCTCAAGCATGCGAAGAAAGCTCTTCGAGCTTCTCAACATATTATATTATAGAAAGGTTTGTAGAAAAGGGCTTCTTCAAGTTCC	........(((((.(((((((.((((((((.(((.........(.((((......)))).)..((((.((((...))))))))...............))).)))).))))...))))))))))))........	134	3p		0.856246	1.60199e-12		down		*
pau-miR44b	AAAGGTTTGTAGAAAAGGGCTTC	0	0	39	0	23	CL10579.Contig2_All:25:158:+	-34	TAAAGTAAAGGAAAGCCCTTTGACAACCTTACTAATAGAAAGGGGATGCGCTCAAGCATGCGAAGAAAGCTCTTCGAGCTTCTCAACATATTATATTATAGAAAGGTTTGTAGAAAAGGGCTTCTTCAAGTTCC	........(((((.(((((((.((((((((.(((.........(.((((......)))).)..((((.((((...))))))))...............))).)))).))))...))))))))))))........	134	3p		0.856246	1.60199e-12		down		*
pau-miR45a	CGGCCGCTGCAGAAGATTTT	0	0	12	0	20	CL1144.Contig2_All:72:140:-	-24.8	ATCCTCTTTTCGGCCGCTGCAGAAGATTTTTCCATTCCGAAAATTTTCTGCAGCTGCTTTTCAAGTTTT	...........(((.((((((((((((((((.......)))))))))))))))).)))...........	69	5p		0.856246	0.000234266		down		*
pau-miR45b	CGGCCGCTGCAGAAGATTTT	0	0	12	0	20	Unigene454_All:72:140:-	-24.8	ATCCTCTTTTCGGCCGCTGCAGAAGATTTTTCCATTCCGAAAATTTTCTGCAGCTGCTTTTCAAGTTTT	...........(((.((((((((((((((((.......)))))))))))))))).)))...........	69	5p		0.856246	0.000234266		down		*
pau-miR46	GGTTTGTGCGGGAATCTAACG	0	0	28	0	21	CL13116.Contig1_All:151:294:+	-48.4	CCATATTTCAGGTTTGTGCGGGAATCTAACGTCCTTAGCACGTACCGATAAGGGGGGATTCTGATTTTAATAGTCAATTTAATTGACAAATTTTCTCCCTTTTGGTAATTCAATGTTAGATTCACGCACAAACTCGTAATCTGT	..........((((((((((.(((((((((((..........((((((.(((((((((....(((((.....((((((...)))))))))))))))))))))))))).....))))))))))).))))))))))..........	144	5p		0.856246	3.39752e-09		down		*
pau-miR47a	ATACCAGCAACAGTGGTAGCT	0	0	18	0	21	CL2430.Contig1_All:94:207:-	-51.7	GCTGCGGCGCCGCCGCCACCATTGATGGTATCAAGATCGACCGAGTGAGGCAAGCATACATGTGTGTGGACTGCTCGATTTTGATACCAGCAACAGTGGTAGCTCCGCCGTTGA	.(.((((((..((.(((((..(((.(((((((((((((((.(.(((...(((.(((....))).)))..)))).))))))))))))))).)))..))))).))..)))))).).	114	3p		0.856246	3.59132e-06		down		*
pau-miR47b	ATACCAGCAACAGTGGTAGCT	0	0	18	0	21	CL2430.Contig2_All:380:495:+	-56.5	GCTGCGGCGGCGCCGCCACCATTGATGGTATCAAGATCGACCGAGTTAATTAGGCAAGCATGTGTGGGGAAACTGCTCGATTTTGATACCAGCAACAGTGGTAGCTCCGCCGTTGA	.(.(((((((.((.(((((..(((.(((((((((((((((.(.((((..(((.(((....))).)))...))))).))))))))))))))).)))..))))).)).))))))).).	116	3p		0.856246	3.59132e-06		down		*
pau-miR48	TTTGATAAGAACTCAGAAGGA	0	0	147	101	21	Unigene19855_All:1229:1335:-	-20.8	CTTATCAATTTTTGATAAGAACTCAGAAGGAAAGTTTCATTCAAATTCATTTGAAAATTCAATTGAATTAATCATTTTGACTGACTGTTTTTACGTAAATGATAAGT	(((((((.(((.((.(((((((((((..((((.(.((......((((((.((((....)))).)))))))).).))))..))))..))))))))).)))))))))).	107	5p	TGACTGACTGTTTTTACGTAAA	0.856246	0.00295404
pau-miR49	GGCAGATGATGAGATGTTTGAA	0	0	30	0	22	Unigene23172_All:822:1161:-	-74.6	TTTGCACCTTTTTGGCTTTATCATTGCTGTCCCCCCTTTTTATGTGTTATTTCCTATTGAACTTACTGCCTTCTATGAGAATGGAGTTTTGAATCTGACTTGTAGAGTATTAGTGACTGGCTTGTTGTTCAATACAAATGTTTGGATTTGTATTGCACAACTTCGCTGTTTGGGATCAGCAGGAGTGGTTTTCTCCCATTTTGTTTCTATAATATTATTTTGTTTACTTGTTGATGATGTGTCATTTTGTTTTGCTTTGAGAATTTGGGATTTTTGCTTGATATTCTCATTCCATTAAAACTTTTTGGGGCAGATGATGAGATGTTTGAAATTGTGCTTA	...((((.((((.(((....(((((((((((((...........((((..((((....((((((((((..(((((((((..((((........)))).)))))))))...))))))..(((..(((((.((((((((((......)))))))))).)))))...)))))))))))..))))((((.......))))...............((((((((.............))))))))........((((((...((((((((((((.......))))).)))))))......)))))).....))))))).))))))...))).))))..))))...	340	3p		0.856246	8.44001e-10		down		*
pau-miR50	AGCACAACTGAGCATGCACAATA	0	0	21	0	23	Unigene27623_All:184:276:+	-34.6	GAAGATAGAGAGCACAACTGAGCATGCACAATATGAAAATATGATGTTATGTATATTTTTGTGTATGATTAGATTTGTGCTCTCTAATCCTCT	((.((((((((((((((((((.(((((((((.....(((((((........)))))))))))))))).))))..))))))))))).))).)).	93	5p		0.856246	4.44658e-07		down		*
pau-miR51	TCGGCACAAAATAAGAAACGAT	0	0	12	0	22	Unigene6873_All:5199:5324:-	-22	AGCTCTTTTCATCATTTCTTCGCATGTACCCGCCGTAGCATTCAAGTAATGCCCTTTGATTTCACCTGTTTCAGCCTGTGCTTTATAAAGTGCTTCGGCACAAAATAAGAAACGATCTCTCCAACG	..........(((.((((((....(((....((((.((((((...((((.((.(.((((...........))))...).)).))))..)))))).)))))))....)))))).)))..........	126	3p		0.856246	0.000234266		down		*
pau-miR52	TGAGGATGGCTTTGCTGGTAT	0	0	126	0	21	Unigene881_All:439:747:-	-114.7	ACGTGTTGAGTGAGGATGGCTTTGCTGGTATATGGCTCCGTGATGAATATTTATTCGATGACTTCTCTCAAATGGACTCTAGAGTTTGAACCGAACATTAAATGGCGTCGAAAGTTGAGGTTGGATGAACCGACAGCTAGTAAAACTATCAGTGATGTAACAGCTTTCAGCGCCAGCGCCATTTTGTCGAGCAGGTGGATCGGGAGTTGTGGTAGTTGAATGCAGATTTGGGCAACTCTCATCGGGAAGCCATCGAAGAGGTATTCACTGTGGAGATATACTGGCGAAATCATCCTCGTTTGACAGGTT	((.((((((((((((((((.(((((((((((((..(((((...(((((((((.(((((((.((((((((((((..........)))))).............((((((.((((((((..(((((.....))))).(((.(((....))).))).......)))))))).)))))).((((.............))))(((.(((((((((...((((.......))))...)))))))))))))))))).))))))).)))))))))...)))))))))))))))))).)))))))))))))))).)).	309	5p	ACTGGCGAAATCATCCTCGTT	0.856246	7.85333e-39		down		*
pau-miR53	CGGAGGTGGCGGGCGGGACG	0	0	0	9	20	CL12002.Contig1_All:293:372:-	-41.7	GTGAGGCTGGCGGAGGTGGCGGGCGGGACGACGGCGGAGTGCGCGGCGGTGTGCTGCTGCTGCCCCTGCGGGCTGGTCAA	.(((((((.((((.((((((((.(((.((..((.((.......)).))..)).))))))))))).)))).))))..))).	80	5p		0.856246	0.00201595		up		*
pau-miR54a	TGTGATCAGGTCCTCGGTACA	0	0	0	13	21	CL13154.Contig2_All:361:453:-	-34	GACTCAGACAGATACCGGGGATGATGTTCACACCTTAGACGACGTACATATTGCATATAGAGTGTGATCAGGTCCTCGGTACATATTCTGGGT	.(((((((....((((((((((..((.((((((((((..(((........)))..)).)).)))))).)).)))))))))).....)))))))	93	3p		0.856246	0.000127602		up		*
pau-miR54b	TGTGATCAGGTCCTCGGTACA	0	0	0	13	21	CL13154.Contig3_All:361:453:-	-34	GACTCAGACAGATACCGGGGATGATGTTCACACCTTAGACGACGTACATATTGCATATAGAGTGTGATCAGGTCCTCGGTACATATTCTGGGT	.(((((((....((((((((((..((.((((((((((..(((........)))..)).)).)))))).)).)))))))))).....)))))))	93	3p		0.856246	0.000127602		up		*
pau-miR54c	TGTGATCAGGTCCTCGGTACA	0	0	0	13	21	Unigene49712_All:88:180:-	-34	GACTCAGACAGATACCGGGGATGATGTTCACACCTTAGACGACGTACATATTGCATATAGAGTGTGATCAGGTCCTCGGTACATATTCTGGGT	.(((((((....((((((((((..((.((((((((((..(((........)))..)).)).)))))).)).)))))))))).....)))))))	93	3p		0.856246	0.000127602		up		*
pau-miR55	ACAGATATGGTAAAGGGGCACA	0	0	0	9	22	CL260.Contig7_All:11022:11106:+	-34.1	ATGATCATAAAGGGCCTCTTTACCATTCTGTATAAATGTACTATTCTATTTGTACAGATATGGTAAAGGGGCACATTCAATCCCT	.............(((((((((((((((((((((((((........)))))))))))).))))))))))))).............	85	3p		0.856246	0.00201595		up		*
pau-miR56a	TGGGAGCAGAATTATCGTTAC	43	0	0	70	21	CL3346.Contig1_All:1092:1162:+	-24.6	TTGGGCTACCTGGGAGCAGAATTATCGTTACAACTCGTAATGATAGCGTTGCATCAGTGGTGGGGTCCCCT	..((((((((...((((((..((((((((((.....))))))))))..)))).))...)))))...)))..	71	5p		1.23039e-16	1.06052e-21	down	up	*	*
pau-miR56b	TGGGAGCAGAATTATCGTTAC	43	0	0	70	21	CL3346.Contig3_All:1182:1252:+	-24.6	TTGGGCTACCTGGGAGCAGAATTATCGTTACAACTCGTAATGATAGCGTTGCATCAGTGGTGGGGTCCCCT	..((((((((...((((((..((((((((((.....))))))))))..)))).))...)))))...)))..	71	5p		1.23039e-16	1.06052e-21	down	up	*	*
pau-miR57a	ATGCCGGGATTGTATATGGT	0	0	0	5	20	CL5422.Contig10_All:31:149:+	-25.4	TTGTCTGACTCCGAAAATTCATTGTATATATCTCATCATCATTTTTCTCTCACTTTTCTCGCCACTCTCCGAGTCCAACCAGTTTTGTGATGCCGGGATTGTATATGGTGAATCGACAT	.((((.((.........(((((((((((((((((..((((((....((.........((((........)))).......))....))))))..)))).))))))))))))))))))).	119	3p		0.856246	0.0318493		up		*
pau-miR57b	ATGCCGGGATTGTATATGGT	0	0	0	5	20	CL5422.Contig16_All:31:149:+	-25.4	TTGTCTGACTCCGAAAATTCATTGTATATATCTCATCATCATTTTTCTCTCACTTTTCTCGCCACTCTCCGAGTCCAACCAGTTTTGTGATGCCGGGATTGTATATGGTGAATCGACAT	.((((.((.........(((((((((((((((((..((((((....((.........((((........)))).......))....))))))..)))).))))))))))))))))))).	119	3p		0.856246	0.0318493		up		*
pau-miR57c	ATGCCGGGATTGTATATGGT	0	0	0	5	20	CL5422.Contig1_All:31:149:+	-25.4	TTGTCTGACTCCGAAAATTCATTGTATATATCTCATCATCATTTTTCTCTCACTTTTCTCGCCACTCTCCGAGTCCAACCAGTTTTGTGATGCCGGGATTGTATATGGTGAATCGACAT	.((((.((.........(((((((((((((((((..((((((....((.........((((........)))).......))....))))))..)))).))))))))))))))))))).	119	3p		0.856246	0.0318493		up		*
pau-miR57d	ATGCCGGGATTGTATATGGT	0	0	0	5	20	CL5422.Contig2_All:8:228:+	-43.6	TTGTGGATTCCTCAAACAATCGAGCCTTCATCCATTAATGTTCACTCTATAATAACATTCCAAAACAGAGATGGAGATTTACAGAGACCCAAAAATGGCTTCTTGTCTTACTCCGAAAATTCATTGTATATATCTCATCATCATTTTTCTCTCACTTTTCTCGCCACTCTCCGAGTCCAACCAGTTTTGTGATGCCGGGATTGTATATGGTGAATCGACAT	..((((((..(((........))).....))))))..(((((..((((..................)))).(((((....((((.((.(((....))).)).))))....)))))...((((((((((((((((((..((((((....((.........((((........)))).......))....))))))..)))).)))))))))))))).)))))	221	3p		0.856246	0.0318493		up		*
pau-miR57e	ATGCCGGGATTGTATATGGT	0	0	0	5	20	CL5422.Contig3_All:8:228:+	-43.6	TTGTGGATTCCTCAAACAATCGAGCCTTCATCCATTAATGTTCACTCTATAATAACATTCCAAAACAGAGATGGAGATTTACAGAGACCCAAAAATGGCTTCTTGTCTTACTCCGAAAATTCATTGTATATATCTCATCATCATTTTTCTTTCACTTTTCTCGCCACTCTCCGAGTCCAACCAGTTTTGTGATGCCGGGATTGTATATGGTGAATCGACAT	..((((((..(((........))).....))))))..(((((..((((..................)))).(((((....((((.((.(((....))).)).))))....)))))...((((((((((((((((((..((((((....((.........((((........)))).......))....))))))..)))).)))))))))))))).)))))	221	3p		0.856246	0.0318493		up		*
pau-miR57f	ATGCCGGGATTGTATATGGT	0	0	0	5	20	CL5422.Contig4_All:8:228:+	-43.6	TTGTGGATTCCTCAAACAATCGAGCCTTCATCCATTAATGTTCACTCTATAATAACATTCCAAAACAGAGATGGAGATTTACAGAGACCCAAAAATGGCTTCTTGTCTTACTCCGAAAATTCATTGTATATATCTCATCATCATTTTTCTTTCACTTTTCTCGCCACTCTCCGAGTCCAACCAGTTTTGTGATGCCGGGATTGTATATGGTGAATCGACAT	..((((((..(((........))).....))))))..(((((..((((..................)))).(((((....((((.((.(((....))).)).))))....)))))...((((((((((((((((((..((((((....((.........((((........)))).......))....))))))..)))).)))))))))))))).)))))	221	3p		0.856246	0.0318493		up		*
pau-miR57g	ATGCCGGGATTGTATATGGT	0	0	0	5	20	CL5422.Contig5_All:31:149:+	-25.4	TTGTCTGACTCCGAAAATTCATTGTATATATCTCATCATCATTTTTCTCTCACTTTTCTCGCCACTCTCCGAGTCCAACCAGTTTTGTGATGCCGGGATTGTATATGGTGAATCGACAT	.((((.((.........(((((((((((((((((..((((((....((.........((((........)))).......))....))))))..)))).))))))))))))))))))).	119	3p		0.856246	0.0318493		up		*
pau-miR57h	ATGCCGGGATTGTATATGGT	0	0	0	5	20	CL5422.Contig6_All:31:149:+	-25.4	TTGTCTGACTCCGAAAATTCATTGTATATATCTCATCATCATTTTTCTCTCACTTTTCTCGCCACTCTCCGAGTCCAACCAGTTTTGTGATGCCGGGATTGTATATGGTGAATCGACAT	.((((.((.........(((((((((((((((((..((((((....((.........((((........)))).......))....))))))..)))).))))))))))))))))))).	119	3p		0.856246	0.0318493		up		*
pau-miR57i	ATGCCGGGATTGTATATGGT	0	0	0	5	20	CL5422.Contig7_All:31:149:+	-25.4	TTGTCTGACTCCGAAAATTCATTGTATATATCTCATCATCATTTTTCTCTCACTTTTCTCGCCACTCTCCGAGTCCAACCAGTTTTGTGATGCCGGGATTGTATATGGTGAATCGACAT	.((((.((.........(((((((((((((((((..((((((....((.........((((........)))).......))....))))))..)))).))))))))))))))))))).	119	3p		0.856246	0.0318493		up		*
pau-miR57j	ATGCCGGGATTGTATATGGT	0	0	0	5	20	CL5422.Contig8_All:31:149:+	-25.4	TTGTCTGACTCCGAAAATTCATTGTATATATCTCATCATCATTTTTCTCTCACTTTTCTCGCCACTCTCCGAGTCCAACCAGTTTTGTGATGCCGGGATTGTATATGGTGAATCGACAT	.((((.((.........(((((((((((((((((..((((((....((.........((((........)))).......))....))))))..)))).))))))))))))))))))).	119	3p		0.856246	0.0318493		up		*
pau-miR57k	ATGCCGGGATTGTATATGGT	0	0	0	5	20	CL5422.Contig9_All:31:149:+	-25.4	TTGTCTGACTCCGAAAATTCATTGTATATATCTCATCATCATTTTTCTCTCACTTTTCTCGCCACTCTCCGAGTCCAACCAGTTTTGTGATGCCGGGATTGTATATGGTGAATCGACAT	.((((.((.........(((((((((((((((((..((((((....((.........((((........)))).......))....))))))..)))).))))))))))))))))))).	119	3p		0.856246	0.0318493		up		*
pau-miR58	TGAGCCGAATCAATATCACTC	0	0	0	5	21	Unigene20771_All:67:169:-	-41	GAAGTAGACATGGTGTGATATTGCTTTTGGCTCAGCTCCATATGCTGCATTCAAATAAGCAGTTTTCGGGGATGAGCCGAATCAATATCACTCTTGTATTCTT	.(((...(((.((.(((((((((..(((((((((.((((....(((((..........)))))....)))).))))))))).))))))))).)))))...)))	103	3p		0.856246	0.0318493		up		*
pau-miR59	TGGTCTGAAGAAAAGTGGCAA	0	0	0	6	21	Unigene27378_All:256:445:+	-41.7	TTGGAGGTTCTGGTCTGAAGAAAAGTGGCAAAAAATGAGCCTGCTGAAAAGCAAATTGGCTCAATGGTTCATTCTTGTGTTGTTGTGTTGTTATGTTATTGTGTTCTTCATTTCCATGTATGCAATTTAAACATGCTAGCTTGCTCTTATTGATGGTTAATTGTTATCAAGCTTGCAAGAGCTTTTCCAT	.((((((((((((..(((((((.(((((((.....((((((((((....))))....))))))......(((....)))..............)))))))...)))))))...))).................(((.((((((.....(((((...)))))......)))))).))).)))))..)))).	190	5p		0.856246	0.0159751		up		*
pau-miR60	AAAGCTGTGGGAAAACATGGTAA	27	9	11	6	23	Unigene2788_All:133:261:-	-50.5	AAGTCCTCTCATGCTTTTCCACAGCTTTCTTGAACTTCTTCTGCTTGACTTTTGATCCCTCCATCTGAGCAGAAAACATGGTAATTTAAGTTCAAGAAAGCTGTGGGAAAACATGGTAATTCTGGACTT	.(((((..(((((.(((((((((((((((((((((((.((((((((((...............)).)))))))).............))))))))))))))))))))))).))))).......))))).	129	3p	CTCATGCTTTTCCACAGCTTTCT	0.00010124	0.232538	down		*
pau-miR61	TTTGAATATGTGGGCTTCTGT	0	0	0	6	21	Unigene29953_All:759:909:+	-41.3	GGTTGATGATTCCAGGGGCACCAATGTTTCTGTCATTCCTATTGTGGGTATGGGTGGAATTGGCAAGACAACTCTCACGCAAACTGTGTACAGTGATGATAGACTTGAGGGTAAGTTTGATTTGAATATGTGGGCTTCTGTATCCATGGAT	.(((.(((..(.(((((((.(((((((((((((((((...(((((((((.((.(((((.(((......))).)).))).)).)))...))))))))))))))(((((....))))).......)))))).)))))))))).)..))).)))	151	3p		0.856246	0.0159751		up		*
pau-miR62	CCAGCAGAGTCTGTAGGTTTT	0	0	0	33	21	Unigene5852_All:120:282:-	-37.4	GCCATTCTAAATACCTCAACTCTTGCTCGGATAGAAATTCATCACTCCAGTTGTGTGCATAACTAAGTGCTAATTTGTTTAAGTTGGGAGTTTTCTTGAGGAACTCCGTAGTACACCTAAAGTTTCTTAAAGCCAGCAGAGTCTGTAGGTTTTCAAGAACAAC	....((((....(((((((((((.(((.((...(((((((..((((..((((((....)))))).))))(((((((....)))))))))))))).((((((((((...(((.....))).))))))))))..)))))))))).)).)))).....))))....	163	3p	TACCTCAACTCTTGCTCGGAT	0.856246	1.29645e-10		up		*
MFE(Kcal/mol): minimal folding free energy
