# Supplementary material for: Drought stress-induced changes of microRNAs in diploid and autotetraploid Paulownia tomentosa
Source: Genes Genomics. 2016 Oct 20;39(1):77–86. doi: 10.1007/s13258-016-0473-8 (PMC5196014; doi:10.1007/s13258-016-0473-8)
Supplement: Supplementary file 5 — Supplementary material 5 (XLSX 49 kb) [file 13258_2016_473_MOESM5_ESM.xlsx]

## Sheet: Sheet1
Table S5 The validation miRNAs targets and their annotation by degradome analysis
miRNA	Target	Score	cleavage	category	Nr-ID	Nr-Score	Nr-Evalue	Nr-annotation
pau-miR157	CL401.Contig8_All	score:1	895	Ⅱ	gi|225425402|ref|XP_002271312.1|	424.1	3e-117	PREDICTED: squamosa promoter-binding-like protein 12-like [Vitis vinifera]
		score:1	896	Ⅱ
	CL10153.Contig2_All	score:1	191	Ⅰ	gi|5931643|emb|CAB56570.1|	214.5	1e-54	squamosa promoter binding protein-homologue 5 [Antirrhinum majus]
	CL401.Contig7_All	score:1	848	Ⅱ	gi|297738463|emb|CBI27664.3|	314.7	1e-84	unnamed protein product [Vitis vinifera]
		score:1	849	Ⅱ
pau-miR159	CL13082.Contig3_All	score:1.5	137	Ⅰ	gi|350538853|ref|NP_001234362.1|	237.3	3e-61	GAMYB-like2 [Solanum lycopersicum] >gi|121281634|gb|ABM53274.1| GAMYB-like2 [Solanum lycopersicum]
	Unigene30973_All	score:4	459	Ⅰ	gi|327493267|gb|AEA86340.1|	304.3	1e-81	BES1/BZR1-like protein [Solanum nigrum]
	CL5163.Contig1_All	score:4	324	Ⅰ	gi|197723812|gb|ACH72790.1|	430.6	2e-119	small basic intrinsic protein 1-2 [Olea europaea]
	CL7692.Contig1_All	score:2.5	214	Ⅱ	gi|462415424|gb|EMJ20161.1|	158.7	3e-38	hypothetical protein PRUPE_ppa003628mg [Prunus persica]
		score:2.5	213	Ⅱ
	CL5163.Contig2_All	score:4	314	Ⅰ	gi|197723812|gb|ACH72790.1|	430.6	2e-119	small basic intrinsic protein 1-2 [Olea europaea]
	CL13082.Contig2_All	score:1.5	1281	Ⅰ	gi|350538853|ref|NP_001234362.1|	620.2	4e-176	GAMYB-like2 [Solanum lycopersicum] >gi|121281634|gb|ABM53274.1| GAMYB-like2 [Solanum lycopersicum]
pau-miR166a/b	CL311.Contig13_All	score:3	1855	Ⅱ	gi|297746262|emb|CBI16318.3|	1500	0	unnamed protein product [Vitis vinifera]
		score:3	1857	Ⅲ
	CL12935.Contig2_All	score:3	987	Ⅰ	gi|356533043|ref|XP_003535078.1|	498.8	7e-140	PREDICTED: homeobox-leucine zipper protein ATHB-14-like [Glycine max]
	CL311.Contig18_All	score:3	1020	Ⅰ	gi|460399251|ref|XP_004245155.1|	1520.4	0	PREDICTED: homeobox-leucine zipper protein ATHB-15-like [Solanum lycopersicum]
	CL311.Contig8_All	score:3	1855	Ⅱ	gi|297746262|emb|CBI16318.3|	1498	0	unnamed protein product [Vitis vinifera]
		score:3	1857	Ⅲ
	CL7666.Contig3_All	score:4	65	Ⅰ	gi|470118542|ref|XP_004295386.1|	650.6	0	PREDICTED: uncharacterized protein LOC101313198 [Fragaria vesca subsp. vesca]
	CL311.Contig12_All	score:3	730	Ⅱ	gi|297746262|emb|CBI16318.3|	1471.5	0	unnamed protein product [Vitis vinifera]
		score:3	732	Ⅲ
pau-miR167a/b	CL4202.Contig2_All	score:4	1581	Ⅰ	gi|460410022|ref|XP_004250430.1|	1632.8	0	PREDICTED: uncharacterized protein LOC101257134 [Solanum lycopersicum]
	CL1521.Contig3_All	score:4	613	Ⅰ	gi|460383610|ref|XP_004237513.1|	584.7	1e-165	PREDICTED: vacuolar protein sorting-associated protein 26A-like [Solanum lycopersicum]
	CL1785.Contig11_All	score:4	3616	Ⅱ	gi|225443952|ref|XP_002279808.1|	180.6	2e-43	PREDICTED: auxin response factor 6-like [Vitis vinifera]
		score:4	3615	Ⅱ
pau-miR168	CL1101.Contig2_All	score:3	481	Ⅲ	gi|409127948|gb|AFV15377.1|	1864.7	0	AGO1A [Solanum lycopersicum] >gi|409893066|gb|AFV46190.1| argonaute1-1, partial [Solanum lycopersicum]
pau-miR169c	CL12702.Contig2_All	score:4	1651	Ⅲ	gi|460391525|ref|XP_004241371.1|	1079.3	0	PREDICTED: lysosomal beta glucosidase-like [Solanum lycopersicum]
	CL12702.Contig1_All	score:4	1299	Ⅲ	gi|460391527|ref|XP_004241372.1|	855.9	0	PREDICTED: lysosomal beta glucosidase-like isoform 1 [Solanum lycopersicum] >gi|460391529|ref|XP_004241373.1| PREDICTED: lysosomal beta glucosidase-like isoform 2 [Solanum lycopersicum]
pau-miR2118	Unigene2271_All	score:3	376	Ⅰ	gi|225449002|ref|XP_002271753.1|	502.7	5e-141	PREDICTED: putative arsenical pump-driving ATPase-like [Vitis vinifera]
	Unigene21070_All	score:3	373	Ⅰ	gi|255580205|ref|XP_002530933.1|	641	0	arsenical pump-driving atpase, putative [Ricinus communis] >gi|223529492|gb|EEF31448.1| arsenical pump-driving atpase, putative [Ricinus communis]
	Unigene13867_All	score:3.5	35	Ⅰ	gi|470119967|ref|XP_004296081.1|	224.6	1e-57	PREDICTED: putative disease resistance protein At1g63350-like [Fragaria vesca subsp. vesca]
pau-miR396a	CL6480.Contig4_All	score:4	661	Ⅲ	gi|146216004|gb|ABQ10204.1|	739.6	0	cysteine protease Cp6 [Actinidia deliciosa]
	CL6186.Contig2_All	score:2.5	1330	Ⅰ	gi|255558846|ref|XP_002520446.1|	891.3	0	ceramidase, putative [Ricinus communis] >gi|223540288|gb|EEF41859.1| ceramidase, putative [Ricinus communis]
	Unigene49923_All	score:2.5	1304	Ⅰ	gi|255558846|ref|XP_002520446.1|	1330.8	0	ceramidase, putative [Ricinus communis] >gi|223540288|gb|EEF41859.1| ceramidase, putative [Ricinus communis]
	CL6186.Contig3_All	score:2.5	1304	Ⅰ	gi|255558846|ref|XP_002520446.1|	891.3	0	ceramidase, putative [Ricinus communis] >gi|223540288|gb|EEF41859.1| ceramidase, putative [Ricinus communis]
	CL6186.Contig1_All	score:2.5	1370	Ⅰ	gi|255558846|ref|XP_002520446.1|	891.3	0	ceramidase, putative [Ricinus communis] >gi|223540288|gb|EEF41859.1| ceramidase, putative [Ricinus communis]
	Unigene30793_All	score:3.5	721	Ⅰ	gi|460386492|ref|XP_004238932.1|	573.5	1e-162	PREDICTED: monoglyceride lipase-like [Solanum lycopersicum]
	CL6144.Contig2_All	score:4	602	Ⅰ	gi|225456800|ref|XP_002277813.1|	258.5	4e-67	PREDICTED: programmed cell death protein 4 [Vitis vinifera]
	Unigene17785_All	score:4	78	Ⅰ	gi|449455206|ref|XP_004145344.1|	99.4	1e-20	PREDICTED: mitochondrial import receptor subunit TOM6 homolog [Cucumis sativus] >gi|449455208|ref|XP_004145345.1| PREDICTED: mitochondrial import receptor subunit TOM6 homolog [Cucumis sativus] >gi|449474805|ref|XP_004154290.1| PREDICTED: mitochondrial import receptor subunit TOM6 homolog [Cucumis sativus] >gi|449474809|ref|XP_004154291.1| PREDICTED: mitochondrial import receptor subunit TOM6 hom…
	CL6144.Contig1_All	score:4	732	Ⅰ	gi|297733646|emb|CBI14893.3|	137.9	7e-31	unnamed protein product [Vitis vinifera]
	Unigene49922_All	score:2.5	1330	Ⅰ	gi|255558846|ref|XP_002520446.1|	1330.8	0	ceramidase, putative [Ricinus communis] >gi|223540288|gb|EEF41859.1| ceramidase, putative [Ricinus communis]
	Unigene24507_All	score:2.5	1576	Ⅰ	gi|255558846|ref|XP_002520446.1|	1330.8	0	ceramidase, putative [Ricinus communis] >gi|223540288|gb|EEF41859.1| ceramidase, putative [Ricinus communis]
pau-miR403	CL10301.Contig1_All	score:1.5	2050	Ⅰ	gi|409127952|gb|AFV15379.1|	173.3	0	AGO2A [Solanum lycopersicum]
	CL10301.Contig2_All	score:1.5	784	Ⅰ	gi|409127952|gb|AFV15379.1|	43.1	1e-78	AGO2A [Solanum lycopersicum]
pau-miR408a	CL10704.Contig1_All	score:3	518	Ⅰ	--	--	--	--
	CL10704.Contig2_All	score:3	489	Ⅰ	--	--	--	--
pau-miR5021a/b/c/d/e/f/g/h/i/j/k/l	CL3144.Contig1_All	score:3.5	1163	Ⅲ	gi|296087258|emb|CBI33632.3|	278.5	2e-73	unnamed protein product [Vitis vinifera]
	CL1356.Contig2_All	score:3.5	238	Ⅲ	gi|462422684|gb|EMJ26947.1|	996.1	0	hypothetical protein PRUPE_ppa003790mg [Prunus persica]
	Unigene11447_All	score:4	71	Ⅲ	gi|356538307|ref|XP_003537645.1|	680.6	0	PREDICTED: 3-dehydroquinate synthase-like [Glycine max]
		score:4	68	Ⅲ
	Unigene30666_All	score:4	514	Ⅰ	--	--	--	--
	CL1356.Contig4_All	score:3.5	238	Ⅲ	gi|462422684|gb|EMJ26947.1|	577.4	2e-163	hypothetical protein PRUPE_ppa003790mg [Prunus persica]
	CL1356.Contig3_All	score:3.5	238	Ⅲ	gi|462422684|gb|EMJ26947.1|	34.7	0	hypothetical protein PRUPE_ppa003790mg [Prunus persica]
	CL8655.Contig4_All	score:3.5	88	Ⅰ	gi|225438609|ref|XP_002280854.1|	174.5	2e-42	PREDICTED: uncharacterized protein LOC100243985 [Vitis vinifera]
	CL3144.Contig3_All	score:3.5	1016	Ⅲ	gi|296087258|emb|CBI33632.3|	278.5	2e-73	unnamed protein product [Vitis vinifera]
	CL10636.Contig2_All	score:3.5	1878	Ⅰ	gi|460404306|ref|XP_004247624.1|	901.7	0	PREDICTED: 3-ketoacyl-CoA synthase 11-like [Solanum lycopersicum]
pau-miR1	CL1548.Contig1_All	score:4	146	Ⅰ	--	--	--	--
	CL1548.Contig6_All	score:4	2653	Ⅰ	gi|225445126|ref|XP_002280521.1|	1419.8	0	PREDICTED: dolichyl-diphosphooligosaccharide--protein glycosyltransferase subunit STT3 [Vitis vinifera] >gi|297738771|emb|CBI28016.3| unnamed protein product [Vitis vinifera]
pau-miR2	CL8417.Contig1_All	score:3.5	483	Ⅰ	gi|260505494|gb|ACX42226.1|	730.7	0	heat shock protein 90 [Ipomoea nil]
pau-miR47a	Unigene17699_All	score:4	262	Ⅱ	gi|307135851|gb|ADN33720.1|	185.3	2e-46	adenine nucleotide translocator [Cucumis melo subsp. melo]
		score:4	264	Ⅱ
		score:4	263	Ⅱ
	Unigene23271_All	score:3.5	1161	Ⅲ	gi|460408088|ref|XP_004249480.1|	305.1	0	PREDICTED: uncharacterized protein LOC101244727 [Solanum lycopersicum]
pau-miR37	Unigene29953_All	score:4	815	Ⅰ	gi|470104945|ref|XP_004288852.1|	777.7	0	PREDICTED: putative disease resistance RPP13-like protein 1-like [Fragaria vesca subsp. vesca]
pau-miR23	CL1055.Contig15_All	score:4	1718	Ⅱ	gi|57282318|emb|CAD43285.1|	563.1	6e-159	bromodomain-containing RNA-binding protein 2 [Nicotiana benthamiana]
		score:4	1717	Ⅲ
	CL1055.Contig4_All	score:4	1343	Ⅱ	gi|350539095|ref|NP_001234374.1|	510.8	4e-143	PSTVd RNA-binding protein Virp1d [Solanum lycopersicum] >gi|10179602|gb|AAG13810.1|AF190891_1 PSTVd RNA-binding protein Virp1a [Solanum lycopersicum] >gi|10179604|gb|AAG13811.1|AF190892_1 PSTVd RNA-binding protein Virp1b [Solanum lycopersicum] >gi|10179606|gb|AAG13812.1|AF190893_1 PSTVd RNA-binding protein Virp1c [Solanum lycopersicum] >gi|10179608|gb|AAG13813.1|AF190894_1 PSTVd RNA-binding prote…
		score:4	1342	Ⅲ
	CL1055.Contig12_All	score:4	1845	Ⅱ	gi|57282318|emb|CAD43285.1|	38.9	1e-154	bromodomain-containing RNA-binding protein 2 [Nicotiana benthamiana]
		score:4	1844	Ⅲ
	CL1055.Contig5_All	score:4	1475	Ⅱ	gi|350539095|ref|NP_001234374.1|	493.8	5e-138	PSTVd RNA-binding protein Virp1d [Solanum lycopersicum] >gi|10179602|gb|AAG13810.1|AF190891_1 PSTVd RNA-binding protein Virp1a [Solanum lycopersicum] >gi|10179604|gb|AAG13811.1|AF190892_1 PSTVd RNA-binding protein Virp1b [Solanum lycopersicum] >gi|10179606|gb|AAG13812.1|AF190893_1 PSTVd RNA-binding protein Virp1c [Solanum lycopersicum] >gi|10179608|gb|AAG13813.1|AF190894_1 PSTVd RNA-binding prote…
		score:4	1474	Ⅲ
	CL1055.Contig8_All	score:4	1592	Ⅱ	gi|57282318|emb|CAD43285.1|	580.5	5e-164	bromodomain-containing RNA-binding protein 2 [Nicotiana benthamiana]
		score:4	1591	Ⅲ
	CL1055.Contig11_All	score:4	1596	Ⅱ	gi|350539095|ref|NP_001234374.1|	468	3e-130	PSTVd RNA-binding protein Virp1d [Solanum lycopersicum] >gi|10179602|gb|AAG13810.1|AF190891_1 PSTVd RNA-binding protein Virp1a [Solanum lycopersicum] >gi|10179604|gb|AAG13811.1|AF190892_1 PSTVd RNA-binding protein Virp1b [Solanum lycopersicum] >gi|10179606|gb|AAG13812.1|AF190893_1 PSTVd RNA-binding protein Virp1c [Solanum lycopersicum] >gi|10179608|gb|AAG13813.1|AF190894_1 PSTVd RNA-binding prote…
		score:4	1595	Ⅲ
	CL1055.Contig14_All	score:4	1475	Ⅱ	gi|350539095|ref|NP_001234374.1|	493.8	6e-138	PSTVd RNA-binding protein Virp1d [Solanum lycopersicum] >gi|10179602|gb|AAG13810.1|AF190891_1 PSTVd RNA-binding protein Virp1a [Solanum lycopersicum] >gi|10179604|gb|AAG13811.1|AF190892_1 PSTVd RNA-binding protein Virp1b [Solanum lycopersicum] >gi|10179606|gb|AAG13812.1|AF190893_1 PSTVd RNA-binding protein Virp1c [Solanum lycopersicum] >gi|10179608|gb|AAG13813.1|AF190894_1 PSTVd RNA-binding prote…
		score:4	1474	Ⅲ
	CL1055.Contig9_All	score:4	1713	Ⅱ	gi|57282318|emb|CAD43285.1|	38.9	8e-160	bromodomain-containing RNA-binding protein 2 [Nicotiana benthamiana]
		score:4	1712	Ⅲ
	CL1055.Contig13_All	score:4	1343	Ⅱ	gi|350539095|ref|NP_001234374.1|	510.8	4e-143	PSTVd RNA-binding protein Virp1d [Solanum lycopersicum] >gi|10179602|gb|AAG13810.1|AF190891_1 PSTVd RNA-binding protein Virp1a [Solanum lycopersicum] >gi|10179604|gb|AAG13811.1|AF190892_1 PSTVd RNA-binding protein Virp1b [Solanum lycopersicum] >gi|10179606|gb|AAG13812.1|AF190893_1 PSTVd RNA-binding protein Virp1c [Solanum lycopersicum] >gi|10179608|gb|AAG13813.1|AF190894_1 PSTVd RNA-binding prote…
		score:4	1342	Ⅲ
	CL1055.Contig2_All	score:4	1592	Ⅱ	gi|57282318|emb|CAD43285.1|	580.5	5e-164	bromodomain-containing RNA-binding protein 2 [Nicotiana benthamiana]
		score:4	1591	Ⅲ
	CL1055.Contig6_All	score:4	1464	Ⅱ	gi|57282316|emb|CAD43284.1|	38.9	6e-136	bromodomain-containing RNA-binding protein 1 [Nicotiana benthamiana]
		score:4	1463	Ⅲ
	CL1055.Contig7_All	score:4	1596	Ⅱ	gi|350539095|ref|NP_001234374.1|	468	3e-130	PSTVd RNA-binding protein Virp1d [Solanum lycopersicum] >gi|10179602|gb|AAG13810.1|AF190891_1 PSTVd RNA-binding protein Virp1a [Solanum lycopersicum] >gi|10179604|gb|AAG13811.1|AF190892_1 PSTVd RNA-binding protein Virp1b [Solanum lycopersicum] >gi|10179606|gb|AAG13812.1|AF190893_1 PSTVd RNA-binding protein Virp1c [Solanum lycopersicum] >gi|10179608|gb|AAG13813.1|AF190894_1 PSTVd RNA-binding prote…
		score:4	1595	Ⅲ
	CL1055.Contig3_All	score:4	1464	Ⅱ	gi|57282316|emb|CAD43284.1|	38.9	6e-136	bromodomain-containing RNA-binding protein 1 [Nicotiana benthamiana]
		score:4	1463	Ⅲ
pau-miR25a/b	CL6380.Contig5_All	score:2.5	1220	Ⅰ	gi|148595726|emb|CAM12542.1|	480.7	2e-134	YA4 [Antirrhinum majus]
	Unigene49962_All	score:2.5	545	Ⅰ	gi|148595726|emb|CAM12542.1|	145.2	6e-34	YA4 [Antirrhinum majus]
	Unigene46786_All	score:2.5	930	Ⅰ	gi|148595726|emb|CAM12542.1|	346.7	3e-94	YA4 [Antirrhinum majus]
	CL1394.Contig5_All	score:3.5	1362	Ⅰ	gi|148595724|emb|CAM12541.1|	340.9	4e-92	YA3 [Antirrhinum majus]
	CL1394.Contig7_All	score:3.5	1077	Ⅰ	gi|148595724|emb|CAM12541.1|	310.5	4e-83	YA3 [Antirrhinum majus]
	Unigene23122_All	score:2.5	558	Ⅰ	gi|148595726|emb|CAM12542.1|	192.6	4e-48	YA4 [Antirrhinum majus]
	CL6380.Contig4_All	score:2.5	1384	Ⅰ	gi|148595726|emb|CAM12542.1|	142.1	2e-32	YA4 [Antirrhinum majus]
	CL566.Contig5_All	score:3	1581	Ⅲ	gi|359484449|ref|XP_002278441.2|	109.8	1e-22	PREDICTED: nuclear transcription factor Y subunit A-3-like [Vitis vinifera]
pau-miR26a/b	Unigene19607_All	score:4	3152	Ⅰ	gi|460410736|ref|XP_004250776.1|	1145.2	0	PREDICTED: protein NLP8-like [Solanum lycopersicum]
	Unigene29953_All	score:3.5	815	Ⅰ	gi|470104945|ref|XP_004288852.1|	777.7	0	PREDICTED: putative disease resistance RPP13-like protein 1-like [Fragaria vesca subsp. vesca]
	CL16.Contig7_All	score:4	630	Ⅰ	gi|460413318|ref|XP_004252037.1|	535.8	1e-150	PREDICTED: putative late blight resistance protein homolog R1B-16-like [Solanum lycopersicum]
	Unigene2271_All	score:4	376	Ⅰ	gi|225449002|ref|XP_002271753.1|	502.7	5e-141	PREDICTED: putative arsenical pump-driving ATPase-like [Vitis vinifera]
	CL16.Contig6_All	score:4	498	Ⅰ	gi|460409971|ref|XP_004250409.1|	167.2	3e-40	PREDICTED: putative late blight resistance protein homolog R1B-16-like [Solanum lycopersicum]
	Unigene21070_All	score:4	373	Ⅰ	gi|255580205|ref|XP_002530933.1|	641	0	arsenical pump-driving atpase, putative [Ricinus communis] >gi|223529492|gb|EEF31448.1| arsenical pump-driving atpase, putative [Ricinus communis]
	Unigene19609_All	score:4	3188	Ⅰ	gi|460410736|ref|XP_004250776.1|	327.8	0	PREDICTED: protein NLP8-like [Solanum lycopersicum]
	Unigene17325_All	score:2	697	Ⅰ	gi|470137853|ref|XP_004304674.1|	70.9	3e-11	PREDICTED: E3 ubiquitin-protein ligase RGLG2-like [Fragaria vesca subsp. vesca]
	CL16.Contig8_All	score:4	441	Ⅰ	gi|460413318|ref|XP_004252037.1|	523.1	1e-146	PREDICTED: putative late blight resistance protein homolog R1B-16-like [Solanum lycopersicum]
pau-miR36	CL3247.Contig1_All	score:4	108	Ⅱ	gi|297743270|emb|CBI36137.3|	61.6	1e-08	unnamed protein product [Vitis vinifera]
		score:4	107	Ⅱ
pau-miR14	Unigene10409_All	score:3.5	21	Ⅲ	gi|460394106|ref|XP_004242646.1|	487.3	3e-136	PREDICTED: tetraspanin-8-like [Solanum lycopersicum]
pau-miR39	CL897.Contig7_All	score:3.5	99	Ⅰ	gi|225450755|ref|XP_002283583.1|	510.4	3e-143	PREDICTED: probable protein phosphatase 2C 73 [Vitis vinifera] >gi|296089709|emb|CBI39528.3| unnamed protein product [Vitis vinifera]
	CL897.Contig5_All	score:3.5	99	Ⅰ	gi|224123012|ref|XP_002318972.1|	613.6	3e-174	predicted protein [Populus trichocarpa] >gi|222857348|gb|EEE94895.1| predicted protein [Populus trichocarpa]
	CL12354.Contig1_All	score:3.5	99	Ⅰ	--	--	--	--
	CL12354.Contig2_All	score:3.5	99	Ⅰ	--	--	--	--
	CL897.Contig2_All	score:3.5	99	Ⅰ	gi|225450755|ref|XP_002283583.1|	510.4	3e-143	PREDICTED: probable protein phosphatase 2C 73 [Vitis vinifera] >gi|296089709|emb|CBI39528.3| unnamed protein product [Vitis vinifera]
	CL897.Contig6_All	score:3.5	99	Ⅰ	gi|224123012|ref|XP_002318972.1|	613.6	3e-174	predicted protein [Populus trichocarpa] >gi|222857348|gb|EEE94895.1| predicted protein [Populus trichocarpa]
pau-miR58	Unigene27773_All	score:4	1482	Ⅱ	gi|460415502|ref|XP_004253097.1|	929.5	0	PREDICTED: serine hydroxymethyltransferase, mitochondrial-like [Solanum lycopersicum]
		score:4	1481	Ⅱ
pau-miR35	CL12515.Contig1_All	score:0	146	Ⅰ	--	--	--	--
pau-miR12a/b/c/d	CL7151.Contig4_All	score:2.5	2341	Ⅰ	gi|375126873|gb|AFA35963.1|	1142.9	0	zeitlupe [Nicotiana attenuata]
	CL4742.Contig1_All	score:3	209	Ⅱ	gi|460396011|ref|XP_004243573.1|	518.1	1e-145	PREDICTED: fasciclin-like arabinogalactan protein 2-like [Solanum lycopersicum]
		score:3	210	Ⅱ
	CL3088.Contig10_All	score:3.5	2481	Ⅲ	gi|460385354|ref|XP_004238369.1|	1126.7	0	PREDICTED: DEAD-box ATP-dependent RNA helicase 28-like [Solanum lycopersicum]
		score:3.5	2480	Ⅲ
	Unigene16746_All	score:3.5	296	Ⅱ	gi|460405168|ref|XP_004248048.1|	274.6	2e-72	PREDICTED: uncharacterized protein LOC101253627 [Solanum lycopersicum]
		score:3.5	295	Ⅱ
		score:3.5	297	Ⅲ
	Unigene10701_All	score:3.5	476	Ⅱ	gi|413945024|gb|AFW77673.1|	142.1	9e-33	hypothetical protein ZEAMMB73_817356, partial [Zea mays]
		score:3.5	477	Ⅱ
	CL7151.Contig1_All	score:2.5	2293	Ⅰ	gi|111481711|gb|ABC25060.2|	1154.4	0	ZTL [Ipomoea nil]
	CL7151.Contig5_All	score:2.5	2128	Ⅰ	gi|375126873|gb|AFA35963.1|	1141	0	zeitlupe [Nicotiana attenuata]
	CL2043.Contig12_All	score:3.5	2892	Ⅰ	gi|225438475|ref|XP_002278030.1|	156.4	3e-36	PREDICTED: RNA-binding protein 39-like [Vitis vinifera]
	CL7151.Contig2_All	score:2.5	2282	Ⅰ	gi|111481711|gb|ABC25060.2|	1154	0	ZTL [Ipomoea nil]
	CL2043.Contig11_All	score:3.5	2916	Ⅰ	gi|225438475|ref|XP_002278030.1|	156.4	3e-36	PREDICTED: RNA-binding protein 39-like [Vitis vinifera]
	CL2043.Contig10_All	score:3.5	2797	Ⅰ	gi|225438475|ref|XP_002278030.1|	156.4	3e-36	PREDICTED: RNA-binding protein 39-like [Vitis vinifera]
	CL868.Contig6_All	score:3	232	Ⅲ	gi|460394333|ref|XP_004242758.1|	1290	0	PREDICTED: probable galactinol--sucrose galactosyltransferase 6-like [Solanum lycopersicum]
		score:3	229	Ⅲ
	Unigene51091_All	score:4	330	Ⅱ	gi|255547219|ref|XP_002514667.1|	56.2	3e-07	RNA polymerase-associated protein LEO1, putative [Ricinus communis] >gi|223546271|gb|EEF47773.1| RNA polymerase-associated protein LEO1, putative [Ricinus communis]
		score:4	329	Ⅱ
		score:2	332	Ⅱ
		score:2	333	Ⅱ
		score:4	331	Ⅱ
	CL10714.Contig1_All	score:1.5	1648	Ⅰ	gi|460380953|ref|XP_004236217.1|	736.5	0	PREDICTED: uncharacterized protein LOC101253879 [Solanum lycopersicum]
	CL12807.Contig2_All	score:3	1427	Ⅰ	gi|399106788|gb|AFP20227.1|	625.5	9e-178	MAP kinase [Nicotiana tabacum]
	CL7162.Contig1_All	score:2.5	281	Ⅰ	gi|225430416|ref|XP_002285410.1|	649.8	0	PREDICTED: uncharacterized protein LOC100249264 [Vitis vinifera]
	CL3088.Contig2_All	score:3.5	2503	Ⅲ	gi|460385354|ref|XP_004238369.1|	1129	0	PREDICTED: DEAD-box ATP-dependent RNA helicase 28-like [Solanum lycopersicum]
		score:3.5	2502	Ⅲ
	CL7151.Contig3_All	score:2.5	2409	Ⅰ	gi|111481711|gb|ABC25060.2|	1147.9	0	ZTL [Ipomoea nil]
	CL2043.Contig3_All	score:3.5	1711	Ⅰ	gi|460408852|ref|XP_004249855.1|	827.8	0	PREDICTED: RNA-binding protein 39-like [Solanum lycopersicum]
	CL11570.Contig2_All	score:2.5	769	Ⅰ	gi|356541392|ref|XP_003539161.1|	149.1	1e-34	PREDICTED: uncharacterized protein LOC100779194 [Glycine max]
	Unigene16747_All	score:1	218	Ⅱ	gi|106879575|emb|CAJ38371.1|	275.4	9e-73	HMG-protein [Plantago major]
		score:3	212	Ⅱ
		score:1.5	215	Ⅱ
		score:3	211	Ⅱ
		score:1.5	214	Ⅱ
		score:1	217	Ⅱ
		score:1.5	216	Ⅲ
		score:3	213	Ⅲ
	CL12453.Contig3_All	score:4	1405	Ⅰ	gi|460379103|ref|XP_004235304.1|	616.3	7e-175	PREDICTED: RNA pseudourine synthase 7-like [Solanum lycopersicum]
pau-miR4	CL7340.Contig1_All	score:2	1165	Ⅱ	gi|359483373|ref|XP_002273739.2|	493.4	3e-138	PREDICTED: protein TRANSPARENT TESTA 12 [Vitis vinifera]
		score:2	1167	Ⅱ
		score:2	1166	Ⅱ
		score:2	1168	Ⅱ
		score:2	1169	Ⅱ
		score:2	1170	Ⅱ
	CL822.Contig4_All	score:3	3272	Ⅱ	gi|225448540|ref|XP_002273561.1|	1045.8	0	PREDICTED: ectonucleoside triphosphate diphosphohydrolase 1 [Vitis vinifera] >gi|297736560|emb|CBI25431.3| unnamed protein product [Vitis vinifera]
		score:3	3273	Ⅱ
	CL10236.Contig1_All	score:3	43	Ⅰ	gi|460400703|ref|XP_004245872.1|	461.5	1e-128	PREDICTED: tetraspanin-19-like isoform 1 [Solanum lycopersicum] >gi|460400705|ref|XP_004245873.1| PREDICTED: tetraspanin-19-like isoform 2 [Solanum lycopersicum]
	Unigene51177_All	score:3.5	455	Ⅰ	gi|460377766|ref|XP_004234659.1|	111.7	4e-24	PREDICTED: alcohol dehydrogenase class-3-like isoform 1 [Solanum lycopersicum]
	CL12077.Contig5_All	score:3	169	Ⅱ	gi|225440692|ref|XP_002280330.1|	949.1	0	PREDICTED: LIMR family protein At5g01460 [Vitis vinifera] >gi|297740207|emb|CBI30389.3| unnamed protein product [Vitis vinifera]
		score:3	170	Ⅱ
	Unigene50917_All	score:4	53	Ⅱ	--	--	--	--
		score:4	54	Ⅱ
		score:4	52	Ⅱ
		score:4	55	Ⅱ
	CL5961.Contig5_All	score:3.5	1113	Ⅱ	gi|460375424|ref|XP_004233506.1|	570.9	4e-161	PREDICTED: anthocyanidin 3-O-glucosyltransferase 5-like [Solanum lycopersicum]
		score:3.5	1112	Ⅱ
		score:3.5	1114	Ⅱ
		score:2.5	1115	Ⅱ
		score:3.5	1111	Ⅱ
		score:2.5	1116	Ⅱ
	Unigene162_All	score:2.5	2026	Ⅱ	gi|126013404|gb|ABN69037.1|	203	2e-50	protein kinase [Solanum tuberosum]
		score:2.5	2027	Ⅱ
	CL267.Contig2_All	score:1	31	Ⅱ	gi|356463804|gb|AET08936.1|	100.9	1e-19	GTP cyclohydrolase I [Solanum lycopersicum]
		score:1	32	Ⅱ
	Unigene10198_All	score:3	1329	Ⅱ	gi|460378916|ref|XP_004235213.1|	574.3	1e-162	PREDICTED: quinone oxidoreductase-like protein 2 homolog [Solanum lycopersicum]
		score:3	1330	Ⅱ
		score:3	1331	Ⅱ
		score:3	1333	Ⅱ
		score:3	1334	Ⅱ
	CL13086.Contig2_All	score:1.5	512	Ⅱ	gi|148278101|gb|ABQ53933.1|	200.7	4e-50	lipid transfer protein [Sesamum indicum]
		score:1.5	514	Ⅱ
	CL5501.Contig2_All	score:3	335	Ⅱ	gi|225431364|ref|XP_002278653.1|	269.2	1e-70	PREDICTED: ganglioside-induced differentiation-associated protein 2 [Vitis vinifera] >gi|297742206|emb|CBI34355.3| unnamed protein product [Vitis vinifera]
		score:3	336	Ⅱ
	CL3137.Contig5_All	score:3.5	30	Ⅱ	gi|460370515|ref|XP_004231098.1|	87.4	1e-15	PREDICTED: probable serine/threonine-protein kinase Cx32, chloroplastic-like [Solanum lycopersicum]
		score:3.5	31	Ⅱ
	Unigene40479_All	score:2	35	Ⅰ	gi|297735188|emb|CBI17550.3|	146.4	5e-34	unnamed protein product [Vitis vinifera]
	CL2845.Contig6_All	score:2	1254	Ⅰ	gi|255560932|ref|XP_002521479.1|	544.7	1e-153	aldose 1-epimerase, putative [Ricinus communis] >gi|223539378|gb|EEF40969.1| aldose 1-epimerase, putative [Ricinus communis]
	CL11998.Contig3_All	score:4	1713	Ⅱ	gi|224141463|ref|XP_002324091.1|	194.9	3e-48	predicted protein [Populus trichocarpa] >gi|222867093|gb|EEF04224.1| predicted protein [Populus trichocarpa]
		score:4	1714	Ⅱ
		score:4	1712	Ⅱ
		score:4	1715	Ⅱ
	CL1641.Contig2_All	score:3.5	310	Ⅱ	gi|470123041|ref|XP_004297545.1|	276.6	5e-73	PREDICTED: uncharacterized protein LOC101303117 [Fragaria vesca subsp. vesca]
		score:3.5	311	Ⅱ
		score:3.5	309	Ⅱ
		score:3.5	312	Ⅱ
	CL31.Contig3_All	score:4	1519	Ⅱ	gi|460399161|ref|XP_004245110.1|	611.3	1e-173	PREDICTED: pollen-specific protein SF21-like [Solanum lycopersicum]
		score:4	1520	Ⅱ
	CL6304.Contig1_All	score:3	84	Ⅰ	gi|225469636|ref|XP_002265147.1|	225.7	8e-58	PREDICTED: uncharacterized protein LOC100252669 [Vitis vinifera]
	CL11291.Contig1_All	score:3.5	17	Ⅱ	gi|255563188|ref|XP_002522597.1|	89	7e-17	nutrient reservoir, putative [Ricinus communis] >gi|223538073|gb|EEF39684.1| nutrient reservoir, putative [Ricinus communis]
		score:3.5	18	Ⅱ
	CL3351.Contig3_All	score:2.5	326	Ⅰ	gi|225436482|ref|XP_002275679.1|	681	0	PREDICTED: probable glucuronoxylan glucuronosyltransferase IRX7 [Vitis vinifera] >gi|297734915|emb|CBI17149.3| unnamed protein product [Vitis vinifera]
	Unigene6656_All	score:2	2279	Ⅱ	gi|350535591|ref|NP_001234458.1|	1095.5	0	NADP-malic enzyme [Solanum lycopersicum] >gi|2150027|gb|AAB58727.1| NADP-malic enzyme [Solanum lycopersicum]
		score:2	2281	Ⅱ
		score:2	2280	Ⅱ
		score:2	2282	Ⅱ
		score:2	2283	Ⅲ
	Unigene40619_All	score:4	214	Ⅱ	--	--	--	--
		score:4	215	Ⅱ
	CL105.Contig1_All	score:3.5	989	Ⅱ	gi|224111900|ref|XP_002316018.1|	327.8	2e-88	predicted protein [Populus trichocarpa] >gi|222865058|gb|EEF02189.1| predicted protein [Populus trichocarpa]
		score:3.5	988	Ⅱ
		score:3.5	990	Ⅱ
	CL3350.Contig3_All	score:4	1824	Ⅱ	gi|460409636|ref|XP_004250244.1|	221.5	1e-171	PREDICTED: uncharacterized protein LOC101249979 [Solanum lycopersicum]
		score:4	1825	Ⅱ
		score:3.5	1826	Ⅱ
		score:3.5	1827	Ⅱ
	CL6439.Contig2_All	score:4	1815	Ⅰ	gi|462400346|gb|EMJ06014.1|	515.8	1e-144	hypothetical protein PRUPE_ppa027171mg, partial [Prunus persica]
	Unigene36291_All	score:3.5	425	Ⅱ	gi|267850511|gb|ACY82356.1|	117.5	1e-25	transcription factor cyclin D3c [Opithandra dinghushanensis]
		score:3.5	426	Ⅱ
	CL4295.Contig3_All	score:3	3386	Ⅱ	gi|460379400|ref|XP_004235450.1|	524.2	5e-147	PREDICTED: uncharacterized protein LOC101254071 [Solanum lycopersicum]
		score:3	3387	Ⅱ
		score:3	3388	Ⅱ
	CL3833.Contig3_All	score:3	809	Ⅱ	gi|460394671|ref|XP_004242924.1|	302.4	5e-81	PREDICTED: protein YIPF6-like [Solanum lycopersicum]
		score:3	810	Ⅱ
	CL1874.Contig5_All	score:2.5	111	Ⅱ	gi|225465208|ref|XP_002265141.1|	519.6	8e-146	PREDICTED: uncharacterized protein LOC100243774 [Vitis vinifera]
		score:2.5	112	Ⅱ
	Unigene19910_All	score:3.5	194	Ⅰ	gi|359482708|ref|XP_002276418.2|	483.4	3e-135	PREDICTED: PHD finger protein ALFIN-LIKE 5 isoform 2 [Vitis vinifera]
	CL1351.Contig1_All	score:4	191	Ⅲ	gi|470126103|ref|XP_004299033.1|	704.1	0	PREDICTED: amino-acid permease BAT1-like [Fragaria vesca subsp. vesca]
	CL5675.Contig2_All	score:2.5	2814	Ⅰ	gi|225447799|ref|XP_002266729.1|	506.5	2e-141	PREDICTED: dynamin-like protein ARC5 [Vitis vinifera]
	Unigene2542_All	score:4	194	Ⅱ	--	--	--	--
		score:4	195	Ⅱ
		score:4	193	Ⅱ
		score:4	196	Ⅱ
	CL680.Contig15_All	score:2	1166	Ⅱ	gi|225448715|ref|XP_002280870.1|	644	0	PREDICTED: probable inactive serine/threonine-protein kinase scy1 isoform 1 [Vitis vinifera] >gi|297736476|emb|CBI25347.3| unnamed protein product [Vitis vinifera]
		score:2	1167	Ⅱ
	CL5472.Contig4_All	score:2	47	Ⅰ	gi|222154139|gb|ACM47244.1|	908.3	0	putative gibberellin signaling DELLA protein [Sinningia speciosa]
	CL6186.Contig2_All	score:2.5	1330	Ⅰ	gi|255558846|ref|XP_002520446.1|	891.3	0	ceramidase, putative [Ricinus communis] >gi|223540288|gb|EEF41859.1| ceramidase, putative [Ricinus communis]
	CL822.Contig2_All	score:3	1074	Ⅱ	gi|225448540|ref|XP_002273561.1|	305.4	1e-81	PREDICTED: ectonucleoside triphosphate diphosphohydrolase 1 [Vitis vinifera] >gi|297736560|emb|CBI25431.3| unnamed protein product [Vitis vinifera]
		score:3	1075	Ⅱ
	Unigene15151_All	score:4	28	Ⅱ	--	--	--	--
		score:4	27	Ⅱ
		score:4	26	Ⅱ
		score:2	30	Ⅱ
		score:4	29	Ⅱ
	Unigene20836_All	score:2.5	259	Ⅱ	--	--	--	--
		score:2.5	260	Ⅱ
		score:2.5	261	Ⅱ
	CL8644.Contig1_All	score:2.5	610	Ⅰ	gi|225430287|ref|XP_002285114.1|	129.8	3e-29	PREDICTED: uncharacterized protein LOC100254371 isoform 1 [Vitis vinifera]
	CL12122.Contig11_All	score:2.5	2790	Ⅱ	gi|460375090|ref|XP_004233341.1|	363.2	0	PREDICTED: paired amphipathic helix protein Sin3-like 2-like [Solanum lycopersicum]
		score:2.5	2791	Ⅱ
		score:2.5	2792	Ⅱ
		score:2.5	2793	Ⅱ
	CL3185.Contig3_All	score:2.5	93	Ⅰ	--	--	--	--
	Unigene32999_All	score:3.5	1157	Ⅰ	gi|460379730|ref|XP_004235614.1|	513.1	3e-144	PREDICTED: serine/threonine protein phosphatase 2A 55 kDa regulatory subunit B beta isoform-like [Solanum lycopersicum]
	Unigene161_All	score:2.5	2163	Ⅱ	gi|238005908|gb|ACR33989.1|	147.9	8e-34	unknown [Zea mays] >gi|414866089|tpg|DAA44646.1| TPA: putative protein kinase superfamily protein [Zea mays]
		score:2.5	2164	Ⅱ
	Unigene4946_All	score:4	420	Ⅰ	gi|350539391|ref|NP_001234135.1|	183.3	3e-45	SKIP5-like protein [Solanum lycopersicum] >gi|15777895|gb|AAL05932.1| SKIP5-like protein [Solanum lycopersicum]
	Unigene8728_All	score:3.5	513	Ⅱ	gi|356531168|ref|XP_003534150.1|	110.9	1e-23	PREDICTED: MATE efflux family protein DTX1-like [Glycine max]
		score:3.5	514	Ⅱ
	CL7410.Contig2_All	score:1.5	2577	Ⅱ	gi|462397815|gb|EMJ03483.1|	511.1	3e-143	hypothetical protein PRUPE_ppa009058mg [Prunus persica]
		score:1.5	2578	Ⅱ
	Unigene171_All	score:2.5	1712	Ⅱ	gi|238005908|gb|ACR33989.1|	233.4	1e-147	unknown [Zea mays] >gi|414866089|tpg|DAA44646.1| TPA: putative protein kinase superfamily protein [Zea mays]
		score:2.5	1713	Ⅱ
	CL267.Contig5_All	score:1.5	132	Ⅱ	gi|356463804|gb|AET08936.1|	100.9	1e-19	GTP cyclohydrolase I [Solanum lycopersicum]
		score:1.5	133	Ⅱ
	Unigene47710_All	score:3	248	Ⅱ	--	--	--	--
		score:3	249	Ⅱ
	CL10188.Contig4_All	score:4	90	Ⅰ	gi|225465032|ref|XP_002264774.1|	266.9	4e-70	PREDICTED: uncharacterized protein LOC100249643 [Vitis vinifera]
	CL12476.Contig1_All	score:3.5	1830	Ⅱ	gi|462419385|gb|EMJ23648.1|	673.3	0	hypothetical protein PRUPE_ppa006179mg [Prunus persica]
		score:2.5	1832	Ⅱ
		score:3.5	1829	Ⅱ
		score:3.5	1831	Ⅱ
		score:2.5	1833	Ⅱ
		score:3.5	1828	Ⅱ
		score:2.5	1834	Ⅱ
	CL12853.Contig1_All	score:3.5	110	Ⅰ	gi|460382332|ref|XP_004236893.1|	657.5	0	PREDICTED: zinc finger CCCH domain-containing protein 17-like [Solanum lycopersicum]
	CL9222.Contig2_All	score:4	442	Ⅱ	gi|255545250|ref|XP_002513686.1|	92.8	1e-18	conserved hypothetical protein [Ricinus communis] >gi|223547594|gb|EEF49089.1| conserved hypothetical protein [Ricinus communis]
		score:4	443	Ⅱ
		score:3.5	444	Ⅱ
	CL136.Contig2_All	score:2	2502	Ⅱ	gi|1561774|gb|AAB08874.1|	1057	0	malate dehydrogenase [Vitis vinifera]
		score:2	2504	Ⅱ
	CL4686.Contig16_All	score:3	1576	Ⅱ	gi|297739512|emb|CBI29694.3|	664.5	0	unnamed protein product [Vitis vinifera]
		score:2.5	1577	Ⅱ
		score:3	1575	Ⅱ
	Unigene23411_All	score:3.5	208	Ⅱ	--	--	--	--
		score:3.5	207	Ⅱ
		score:3.5	206	Ⅱ
		score:3.5	209	Ⅱ
		score:3.5	210	Ⅱ
	CL136.Contig5_All	score:2	2599	Ⅱ	gi|159906513|gb|ABI98682.2|	1054.3	0	chloroplast NADP-malic enzyme precursor [Nicotiana tabacum]
		score:2	2601	Ⅱ
	CL6304.Contig2_All	score:3	17	Ⅰ	gi|224116054|ref|XP_002317195.1|	103.2	1e-21	predicted protein [Populus trichocarpa] >gi|222860260|gb|EEE97807.1| predicted protein [Populus trichocarpa]
	CL4686.Contig9_All	score:3	1421	Ⅱ	gi|297739512|emb|CBI29694.3|	666	0	unnamed protein product [Vitis vinifera]
		score:2.5	1422	Ⅱ
		score:3	1420	Ⅱ
	CL4686.Contig3_All	score:3	1770	Ⅱ	gi|297739512|emb|CBI29694.3|	644.4	0	unnamed protein product [Vitis vinifera]
		score:2.5	1771	Ⅱ
		score:3	1769	Ⅱ
	CL5201.Contig1_All	score:3.5	100	Ⅱ	gi|460398045|ref|XP_004244575.1|	133.7	4e-30	PREDICTED: lipid transfer-like protein VAS-like [Solanum lycopersicum]
		score:2.5	102	Ⅱ
		score:3.5	101	Ⅱ
		score:2.5	103	Ⅱ
		score:2.5	104	Ⅱ
	CL11793.Contig4_All	score:4	130	Ⅱ	gi|460409796|ref|XP_004250324.1|	651.4	0	PREDICTED: aminoacylase-1-like [Solanum lycopersicum]
		score:4	132	Ⅱ
		score:2.5	136	Ⅱ
	CL375.Contig1_All	score:4	778	Ⅰ	gi|225451717|ref|XP_002279575.1|	169.5	8e-156	PREDICTED: ribosome biogenesis protein WDR12 homolog [Vitis vinifera] >gi|296082215|emb|CBI21220.3| unnamed protein product [Vitis vinifera]
	CL5472.Contig5_All	score:4	29	Ⅰ	gi|222154139|gb|ACM47244.1|	287	3e-76	putative gibberellin signaling DELLA protein [Sinningia speciosa]
	CL6181.Contig3_All	score:2.5	1156	Ⅱ	gi|298204541|emb|CBI23816.3|	406	7e-112	unnamed protein product [Vitis vinifera]
		score:2.5	1157	Ⅱ
		score:2.5	1158	Ⅱ
	CL5876.Contig6_All	score:2.5	959	Ⅱ	gi|462398100|gb|EMJ03768.1|	359.8	1e-97	hypothetical protein PRUPE_ppa011451mg [Prunus persica]
		score:2.5	960	Ⅱ
		score:2.5	958	Ⅱ
		score:2.5	961	Ⅱ
	CL2943.Contig1_All	score:2.5	270	Ⅱ	--	--	--	--
		score:2.5	271	Ⅱ
	CL4295.Contig5_All	score:3	3364	Ⅱ	gi|460379400|ref|XP_004235450.1|	477.6	6e-133	PREDICTED: uncharacterized protein LOC101254071 [Solanum lycopersicum]
		score:3	3365	Ⅱ
	CL4263.Contig3_All	score:2.5	1383	Ⅱ	gi|77416925|gb|ABA81858.1|	607.8	1e-172	brittle 1 protein-like [Solanum tuberosum]
		score:2.5	1384	Ⅱ
		score:2	1385	Ⅱ
	Unigene26185_All	score:4	859	Ⅱ	gi|225463384|ref|XP_002271705.1|	209.9	8e-53	PREDICTED: uncharacterized protein LOC100258847 [Vitis vinifera]
		score:4	860	Ⅱ
		score:4	861	Ⅱ
	CL243.Contig1_All	score:3	900	Ⅱ	gi|449436477|ref|XP_004136019.1|	384.8	1e-105	PREDICTED: 60S ribosomal protein L19-2-like [Cucumis sativus] >gi|449521235|ref|XP_004167635.1| PREDICTED: 60S ribosomal protein L19-2-like [Cucumis sativus]
		score:3	902	Ⅱ
		score:3	901	Ⅱ
		score:3	903	Ⅱ
		score:3	904	Ⅱ
		score:3	905	Ⅱ
	CL10025.Contig3_All	score:1.5	196	Ⅱ	--	--	--	--
		score:1.5	197	Ⅱ
	Unigene8820_All	score:2.5	1076	Ⅱ	gi|298204541|emb|CBI23816.3|	398.3	1e-109	unnamed protein product [Vitis vinifera]
		score:2.5	1077	Ⅱ
		score:2.5	1078	Ⅱ
	CL4686.Contig17_All	score:2.5	1414	Ⅱ	gi|297739512|emb|CBI29694.3|	662.1	0	unnamed protein product [Vitis vinifera]
		score:3	1413	Ⅱ
		score:3	1412	Ⅱ
	CL5692.Contig3_All	score:2	2390	Ⅱ	gi|460367162|ref|XP_004229444.1|	962.6	0	PREDICTED: uncharacterized protein LOC101258185 isoform 2 [Solanum lycopersicum]
		score:2	2389	Ⅱ
		score:2.5	2391	Ⅱ
		score:1.5	2392	Ⅱ
		score:2	2388	Ⅱ
		score:1.5	2393	Ⅱ
		score:2	2387	Ⅱ
	CL267.Contig4_All	score:1.5	103	Ⅱ	gi|356463804|gb|AET08936.1|	100.9	1e-19	GTP cyclohydrolase I [Solanum lycopersicum]
		score:1.5	104	Ⅱ
	CL1518.Contig5_All	score:4	2598	Ⅱ	gi|210148266|gb|ABY58123.2|	618.2	3e-175	MAP kinase phosphatase [Datura metel]
		score:4	2599	Ⅱ
		score:4	2600	Ⅱ
	CL4553.Contig3_All	score:3	2339	Ⅱ	gi|48210029|gb|AAT40540.1|	654.4	0	kelch repeat-containing F-box family protein, putative [Solanum demissum]
		score:3	2338	Ⅱ
		score:3	2340	Ⅱ
		score:1.5	2341	Ⅱ
		score:3	2337	Ⅱ
		score:1.5	2342	Ⅱ
	Unigene166_All	score:2.5	1679	Ⅱ	gi|238005908|gb|ACR33989.1|	235	7e-144	unknown [Zea mays] >gi|414866089|tpg|DAA44646.1| TPA: putative protein kinase superfamily protein [Zea mays]
		score:2.5	1680	Ⅱ
	CL2731.Contig4_All	score:4	212	Ⅱ	gi|460400348|ref|XP_004245697.1|	75.1	3e-13	PREDICTED: uncharacterized protein LOC101260460 [Solanum lycopersicum]
		score:4	213	Ⅱ
	CL4686.Contig12_All	score:2.5	1308	Ⅱ	gi|297739512|emb|CBI29694.3|	662.1	0	unnamed protein product [Vitis vinifera]
		score:3	1307	Ⅱ
		score:3	1306	Ⅱ
	CL4413.Contig8_All	score:4	3292	Ⅱ	gi|308171842|gb|ADO16162.1|	377.5	1e-102	trehalose-6-phosphate synthase [Petunia x hybrida]
		score:4	3293	Ⅱ
		score:4	3291	Ⅱ
		score:4	3294	Ⅱ
	CL1529.Contig1_All	score:4	430	Ⅱ	gi|407907615|gb|AFU48610.1|	171.4	5e-42	thioredoxin peroxidase, partial [Nicotiana tabacum]
		score:4	431	Ⅱ
	CL1978.Contig8_All	score:4	2267	Ⅱ	gi|359476253|ref|XP_002280119.2|	877.1	0	PREDICTED: serine/threonine-protein kinase CBK1 [Vitis vinifera]
		score:4	2268	Ⅱ
		score:3	2269	Ⅱ
		score:3	2270	Ⅱ
	CL1518.Contig8_All	score:4	2011	Ⅱ	gi|210148266|gb|ABY58123.2|	618.2	2e-175	MAP kinase phosphatase [Datura metel]
		score:4	2012	Ⅱ
		score:4	2013	Ⅱ
	Unigene46363_All	score:4	1267	Ⅱ	gi|460409732|ref|XP_004250292.1|	278.1	4e-73	PREDICTED: IgA FC receptor-like isoform 1 [Solanum lycopersicum]
		score:4	1268	Ⅱ
		score:4	1269	Ⅱ
	CL6751.Contig6_All	score:1.5	2661	Ⅰ	gi|224115854|ref|XP_002317141.1|	380.9	0	predicted protein [Populus trichocarpa] >gi|222860206|gb|EEE97753.1| predicted protein [Populus trichocarpa]
	CL8575.Contig3_All	score:3.5	981	Ⅱ	gi|255549846|ref|XP_002515974.1|	268.5	1e-70	conserved hypothetical protein [Ricinus communis] >gi|223544879|gb|EEF46394.1| conserved hypothetical protein [Ricinus communis]
		score:2.5	982	Ⅱ
		score:3.5	980	Ⅱ
		score:2.5	983	Ⅱ
	Unigene26182_All	score:4	1714	Ⅱ	gi|225463384|ref|XP_002271705.1|	179.1	2e-154	PREDICTED: uncharacterized protein LOC100258847 [Vitis vinifera]
		score:4	1715	Ⅱ
		score:4	1716	Ⅱ
	CL3536.Contig2_All	score:4	1723	Ⅱ	gi|225449032|ref|XP_002273327.1|	723.4	0	PREDICTED: dolichyl-diphosphooligosaccharide--protein glycosyltransferase subunit 1 [Vitis vinifera] >gi|296086009|emb|CBI31450.3| unnamed protein product [Vitis vinifera]
		score:4	1724	Ⅱ
	Unigene242_All	score:3	1541	Ⅲ	gi|225426385|ref|XP_002271992.1|	896.7	0	PREDICTED: tubulin beta-2 chain [Vitis vinifera]
		score:3	1539	Ⅲ
		score:3	1540	Ⅲ
	Unigene6679_All	score:2.5	830	Ⅱ	gi|225426874|ref|XP_002283557.1|	480.3	6e-134	PREDICTED: general transcription factor IIE subunit 2 [Vitis vinifera] >gi|297742556|emb|CBI34705.3| unnamed protein product [Vitis vinifera]
		score:2.5	831	Ⅱ
		score:2.5	829	Ⅱ
		score:2.5	832	Ⅱ
	CL8613.Contig6_All	score:4	1815	Ⅰ	gi|460371304|ref|XP_004231480.1|	427.9	2e-118	PREDICTED: uncharacterized protein LOC101259006 [Solanum lycopersicum]
	CL3860.Contig1_All	score:4	208	Ⅰ	--	--	--	--
	CL5869.Contig2_All	score:3	2465	Ⅰ	gi|37783285|gb|AAO43102.1|	577.4	4e-163	mutant cincinnata [Antirrhinum majus]
	CL5294.Contig2_All	score:2.5	2385	Ⅱ	gi|225445640|ref|XP_002264289.1|	779.2	0	PREDICTED: cycloartenol Synthase isoform 1 [Vitis vinifera] >gi|297736039|emb|CBI24077.3| unnamed protein product [Vitis vinifera]
		score:2.5	2386	Ⅱ
		score:2.5	2387	Ⅱ
	CL7400.Contig2_All	score:2	832	Ⅱ	gi|460383498|ref|XP_004237459.1|	213.4	3e-54	PREDICTED: uncharacterized protein LOC101255489 [Solanum lycopersicum]
		score:2	833	Ⅱ
		score:2	834	Ⅱ
	CL1551.Contig5_All	score:3.5	27	Ⅱ	gi|460415198|ref|XP_004252947.1|	462.2	1e-128	PREDICTED: novel plant SNARE 13-like [Solanum lycopersicum]
		score:3.5	26	Ⅱ
		score:3.5	25	Ⅱ
		score:3.5	28	Ⅱ
		score:2.5	29	Ⅱ
	CL2034.Contig5_All	score:4	1899	Ⅱ	gi|297743183|emb|CBI36050.3|	388.7	2e-106	unnamed protein product [Vitis vinifera]
		score:4	1900	Ⅱ
	CL12948.Contig2_All	score:3	194	Ⅱ	gi|297733876|emb|CBI15123.3|	194.9	2e-48	unnamed protein product [Vitis vinifera]
		score:3	195	Ⅱ
		score:3	196	Ⅱ
	CL10105.Contig1_All	score:2.5	3824	Ⅱ	gi|460394134|ref|XP_004242660.1|	1335.9	0	PREDICTED: uncharacterized protein LOC101262825 [Solanum lycopersicum]
		score:2.5	3825	Ⅱ
	Unigene12941_All	score:4	410	Ⅱ	--	--	--	--
		score:4	411	Ⅱ
		score:3.5	412	Ⅱ
	CL11254.Contig4_All	score:3.5	848	Ⅱ	gi|255571544|ref|XP_002526718.1|	227.3	2e-58	nucleic acid binding protein, putative [Ricinus communis] >gi|223533907|gb|EEF35632.1| nucleic acid binding protein, putative [Ricinus communis]
		score:3.5	850	Ⅱ
		score:3.5	849	Ⅱ
		score:3.5	851	Ⅱ
		score:3.5	852	Ⅱ
	CL4167.Contig1_All	score:3.5	94	Ⅱ	gi|225465698|ref|XP_002273428.1|	829.3	0	PREDICTED: uncharacterized protein LOC100263135 [Vitis vinifera]
		score:3.5	93	Ⅱ
		score:3.5	92	Ⅱ
		score:3.5	95	Ⅱ
		score:2.5	96	Ⅱ
	Unigene12724_All	score:2	245	Ⅱ	--	--	--	--
		score:2	246	Ⅱ
	CL10025.Contig2_All	score:1.5	849	Ⅱ	gi|41745642|gb|AAS10178.1|	310.8	1e-83	YABBY-like transcription factor PROLONGATA [Antirrhinum majus]
		score:1.5	850	Ⅱ
	Unigene163_All	score:2.5	1575	Ⅱ	gi|460408202|ref|XP_004249535.1|	673.3	0	PREDICTED: probable serine/threonine-protein kinase NAK-like [Solanum lycopersicum]
		score:2.5	1576	Ⅱ
	CL680.Contig11_All	score:2	1166	Ⅱ	gi|225448715|ref|XP_002280870.1|	644	0	PREDICTED: probable inactive serine/threonine-protein kinase scy1 isoform 1 [Vitis vinifera] >gi|297736476|emb|CBI25347.3| unnamed protein product [Vitis vinifera]
		score:2	1167	Ⅱ
	CL680.Contig28_All	score:2	1166	Ⅱ	gi|225448715|ref|XP_002280870.1|	644	0	PREDICTED: probable inactive serine/threonine-protein kinase scy1 isoform 1 [Vitis vinifera] >gi|297736476|emb|CBI25347.3| unnamed protein product [Vitis vinifera]
		score:2	1167	Ⅱ
	Unigene49563_All	score:3.5	538	Ⅱ	gi|462397702|gb|EMJ03370.1|	156.8	1e-37	hypothetical protein PRUPE_ppa006482mg [Prunus persica]
		score:3.5	539	Ⅱ
		score:2.5	540	Ⅱ
		score:2.5	541	Ⅱ
	Unigene27002_All	score:4	50	Ⅰ	--	--	--	--
	CL4270.Contig6_All	score:3.5	730	Ⅱ	gi|255542988|ref|XP_002512557.1|	237.7	1e-61	glucose-6-phosphate 1-dehydrogenase, putative [Ricinus communis] >gi|223548518|gb|EEF50009.1| glucose-6-phosphate 1-dehydrogenase, putative [Ricinus communis]
		score:3.5	731	Ⅱ
		score:3	732	Ⅱ
	CL31.Contig12_All	score:4	1499	Ⅱ	gi|460399161|ref|XP_004245110.1|	612.8	4e-174	PREDICTED: pollen-specific protein SF21-like [Solanum lycopersicum]
		score:4	1500	Ⅱ
	Unigene5499_All	score:2.5	343	Ⅱ	--	--	--	--
		score:2.5	344	Ⅱ
		score:2.5	342	Ⅱ
		score:2.5	345	Ⅱ
	CL680.Contig30_All	score:2	1166	Ⅱ	gi|225448715|ref|XP_002280870.1|	644	0	PREDICTED: probable inactive serine/threonine-protein kinase scy1 isoform 1 [Vitis vinifera] >gi|297736476|emb|CBI25347.3| unnamed protein product [Vitis vinifera]
		score:2	1167	Ⅱ
	Unigene18743_All	score:3	60	Ⅱ	gi|225436087|ref|XP_002277399.1|	136.7	1e-31	PREDICTED: E3 ubiquitin-protein ligase RHF2A [Vitis vinifera] >gi|296084011|emb|CBI24399.3| unnamed protein product [Vitis vinifera]
		score:4	59	Ⅱ
		score:3	61	Ⅱ
	CL7169.Contig4_All	score:3.5	50	Ⅱ	gi|462397909|gb|EMJ03577.1|	279.3	5e-74	hypothetical protein PRUPE_ppa009343mg [Prunus persica]
		score:3.5	51	Ⅱ
		score:2.5	52	Ⅱ
	CL12122.Contig10_All	score:2.5	2872	Ⅱ	gi|460375090|ref|XP_004233341.1|	84	0	PREDICTED: paired amphipathic helix protein Sin3-like 2-like [Solanum lycopersicum]
		score:2.5	2873	Ⅱ
		score:2.5	2874	Ⅱ
		score:2.5	2875	Ⅱ
	Unigene3356_All	score:3.5	2176	Ⅰ	gi|225432604|ref|XP_002277936.1|	895.6	0	PREDICTED: long chain acyl-CoA synthetase 7, peroxisomal [Vitis vinifera] >gi|297737021|emb|CBI26222.3| unnamed protein product [Vitis vinifera]
	CL136.Contig7_All	score:2	2502	Ⅱ	gi|159906513|gb|ABI98682.2|	1100.5	0	chloroplast NADP-malic enzyme precursor [Nicotiana tabacum]
		score:2	2504	Ⅱ
		score:2	2503	Ⅱ
		score:2	2505	Ⅱ
		score:2	2506	Ⅲ
	CL680.Contig12_All	score:2	1166	Ⅱ	gi|225448715|ref|XP_002280870.1|	644	0	PREDICTED: probable inactive serine/threonine-protein kinase scy1 isoform 1 [Vitis vinifera] >gi|297736476|emb|CBI25347.3| unnamed protein product [Vitis vinifera]
		score:2	1167	Ⅱ
	CL1874.Contig2_All	score:2.5	111	Ⅱ	gi|225465208|ref|XP_002265141.1|	519.6	8e-146	PREDICTED: uncharacterized protein LOC100243774 [Vitis vinifera]
		score:2.5	112	Ⅱ
	CL31.Contig7_All	score:4	1709	Ⅱ	gi|460399161|ref|XP_004245110.1|	211.5	3e-53	PREDICTED: pollen-specific protein SF21-like [Solanum lycopersicum]
		score:4	1710	Ⅱ
	CL680.Contig9_All	score:2	1166	Ⅱ	gi|225448715|ref|XP_002280870.1|	644	0	PREDICTED: probable inactive serine/threonine-protein kinase scy1 isoform 1 [Vitis vinifera] >gi|297736476|emb|CBI25347.3| unnamed protein product [Vitis vinifera]
		score:2	1167	Ⅱ
	CL4686.Contig11_All	score:2.5	1414	Ⅱ	gi|297739512|emb|CBI29694.3|	644.4	0	unnamed protein product [Vitis vinifera]
		score:3	1413	Ⅱ
		score:3	1412	Ⅱ
	Unigene19624_All	score:2.5	673	Ⅰ	gi|462423987|gb|EMJ28250.1|	232.3	6e-60	hypothetical protein PRUPE_ppa001245mg [Prunus persica]
	Unigene24012_All	score:3.5	253	Ⅱ	--	--	--	--
		score:3.5	254	Ⅱ
		score:3.5	252	Ⅱ
		score:3.5	255	Ⅱ
	CL4686.Contig13_All	score:3	1135	Ⅱ	gi|297739512|emb|CBI29694.3|	666	0	unnamed protein product [Vitis vinifera]
		score:2.5	1136	Ⅱ
		score:3	1134	Ⅱ
	Unigene26157_All	score:4	293	Ⅱ	gi|460368412|ref|XP_004230061.1|	932.6	0	PREDICTED: proline--tRNA ligase-like [Solanum lycopersicum]
		score:4	294	Ⅱ
		score:3.5	295	Ⅱ
	Unigene26186_All	score:4	1698	Ⅱ	gi|225463384|ref|XP_002271705.1|	567.4	4e-160	PREDICTED: uncharacterized protein LOC100258847 [Vitis vinifera]
		score:4	1699	Ⅱ
		score:4	1700	Ⅱ
	CL10520.Contig1_All	score:4	79	Ⅰ	gi|460379660|ref|XP_004235579.1|	300.1	4e-80	PREDICTED: mitochondrial import inner membrane translocase subunit TIM23-1-like [Solanum lycopersicum]
	CL1542.Contig12_All	score:3	2314	Ⅱ	gi|3116212|dbj|BAA25921.1|	623.2	6e-177	NTH23 [Nicotiana tabacum]
		score:3	2315	Ⅱ
		score:3	2316	Ⅱ
		score:3	2317	Ⅱ
	CL4686.Contig14_All	score:3	1135	Ⅱ	gi|297739512|emb|CBI29694.3|	662.1	0	unnamed protein product [Vitis vinifera]
		score:2.5	1136	Ⅱ
		score:3	1134	Ⅱ
	CL11774.Contig2_All	score:1.5	146	Ⅰ	gi|460412418|ref|XP_004251598.1|	196.1	4e-49	PREDICTED: uncharacterized protein LOC101246994 [Solanum lycopersicum]
	CL12948.Contig1_All	score:3.5	214	Ⅱ	gi|297733876|emb|CBI15123.3|	194.9	2e-48	unnamed protein product [Vitis vinifera]
		score:4	213	Ⅱ
		score:4	212	Ⅱ
		score:3	216	Ⅱ
		score:3.5	215	Ⅱ
	CL680.Contig21_All	score:2	1166	Ⅱ	gi|225448715|ref|XP_002280870.1|	642.9	0	PREDICTED: probable inactive serine/threonine-protein kinase scy1 isoform 1 [Vitis vinifera] >gi|297736476|emb|CBI25347.3| unnamed protein product [Vitis vinifera]
		score:2	1167	Ⅱ
	CL11546.Contig1_All	score:3.5	325	Ⅲ	gi|460412783|ref|XP_004251777.1|	134	1e-30	PREDICTED: uncharacterized protein LOC101250190 [Solanum lycopersicum]
	CL6181.Contig2_All	score:2.5	1156	Ⅱ	gi|298204541|emb|CBI23816.3|	408.7	1e-112	unnamed protein product [Vitis vinifera]
		score:2.5	1157	Ⅱ
		score:2.5	1158	Ⅱ
	CL3350.Contig2_All	score:4	1669	Ⅱ	gi|460409636|ref|XP_004250244.1|	652.1	0	PREDICTED: uncharacterized protein LOC101249979 [Solanum lycopersicum]
		score:4	1670	Ⅱ
		score:3.5	1671	Ⅱ
		score:3.5	1672	Ⅱ
	CL8161.Contig2_All	score:4	616	Ⅱ	gi|302838378|ref|XP_002950747.1|	52	8e-06	hypothetical protein VOLCADRAFT_104860 [Volvox carteri f. nagariensis] >gi|300263864|gb|EFJ48062.1| hypothetical protein VOLCADRAFT_104860 [Volvox carteri f. nagariensis]
		score:4	617	Ⅱ
		score:4	618	Ⅱ
	Unigene942_All	score:3	1201	Ⅰ	gi|462397860|gb|EMJ03528.1|	456.4	4e-127	hypothetical protein PRUPE_ppa009153mg [Prunus persica]
	Unigene46362_All	score:4	440	Ⅱ	gi|460409732|ref|XP_004250292.1|	278.1	2e-73	PREDICTED: IgA FC receptor-like isoform 1 [Solanum lycopersicum]
		score:4	441	Ⅱ
		score:4	442	Ⅱ
	CL2845.Contig5_All	score:2	1352	Ⅰ	gi|255560932|ref|XP_002521479.1|	139.4	1e-148	aldose 1-epimerase, putative [Ricinus communis] >gi|223539378|gb|EEF40969.1| aldose 1-epimerase, putative [Ricinus communis]
	CL5141.Contig2_All	score:3.5	38	Ⅰ	gi|297737057|emb|CBI26258.3|	248.1	1e-64	unnamed protein product [Vitis vinifera]
	CL6779.Contig4_All	score:4	2601	Ⅱ	gi|460395661|ref|XP_004243400.1|	749.2	0	PREDICTED: uncharacterized protein LOC101258386 [Solanum lycopersicum]
		score:3	2602	Ⅱ
		score:4	2600	Ⅱ
	Unigene29459_All	score:4	2031	Ⅱ	gi|460409636|ref|XP_004250244.1|	649.4	0	PREDICTED: uncharacterized protein LOC101249979 [Solanum lycopersicum]
		score:4	2032	Ⅱ
		score:3.5	2033	Ⅱ
		score:3.5	2034	Ⅱ
	CL2968.Contig1_All	score:3.5	745	Ⅱ	--	--	--	--
		score:3.5	746	Ⅱ
	CL3350.Contig5_All	score:4	1944	Ⅱ	gi|460409636|ref|XP_004250244.1|	649.4	0	PREDICTED: uncharacterized protein LOC101249979 [Solanum lycopersicum]
		score:4	1945	Ⅱ
		score:3.5	1946	Ⅱ
	Unigene5452_All	score:4	77	Ⅱ	--	--	--	--
		score:4	76	Ⅱ
		score:4	78	Ⅱ
		score:1	79	Ⅱ
		score:4	75	Ⅱ
	CL4073.Contig1_All	score:4	100	Ⅰ	gi|225442715|ref|XP_002284882.1|	1501.5	0	PREDICTED: N-alpha-acetyltransferase 15, NatA auxiliary subunit [Vitis vinifera] >gi|297743321|emb|CBI36188.3| unnamed protein product [Vitis vinifera]
	CL13003.Contig2_All	score:2.5	1345	Ⅱ	gi|298204541|emb|CBI23816.3|	351.3	2e-95	unnamed protein product [Vitis vinifera]
		score:2.5	1346	Ⅱ
		score:2.5	1347	Ⅱ
	Unigene26181_All	score:4	2201	Ⅱ	gi|225463384|ref|XP_002271705.1|	181	1e-157	PREDICTED: uncharacterized protein LOC100258847 [Vitis vinifera]
		score:4	2202	Ⅱ
		score:4	2203	Ⅱ
	Unigene23013_All	score:4	29	Ⅰ	gi|296088117|emb|CBI35506.3|	602.1	1e-170	unnamed protein product [Vitis vinifera]
	Unigene3357_All	score:3.5	1315	Ⅰ	gi|462404078|gb|EMJ09635.1|	179.5	1e-43	hypothetical protein PRUPE_ppa002295mg [Prunus persica]
	CL3185.Contig1_All	score:2.5	380	Ⅰ	--	--	--	--
	CL13063.Contig2_All	score:3	1640	Ⅱ	gi|296086365|emb|CBI31954.3|	131.3	4e-29	unnamed protein product [Vitis vinifera]
		score:3	1641	Ⅱ
	CL4686.Contig4_All	score:3	1135	Ⅱ	gi|297739512|emb|CBI29694.3|	682.2	0	unnamed protein product [Vitis vinifera]
		score:2.5	1136	Ⅱ
		score:3	1134	Ⅱ
	CL8265.Contig2_All	score:3	100	Ⅱ	gi|224111708|ref|XP_002315948.1|	209.5	5e-53	predicted protein [Populus trichocarpa] >gi|222864988|gb|EEF02119.1| predicted protein [Populus trichocarpa]
		score:3	101	Ⅱ
		score:3	102	Ⅱ
	CL243.Contig2_All	score:3	900	Ⅱ	gi|351722819|ref|NP_001237257.1|	391.7	9e-108	uncharacterized protein LOC100499875 [Glycine max]
		score:3	901	Ⅱ
		score:3	902	Ⅱ
		score:3	903	Ⅱ
	CL1351.Contig7_All	score:4	191	Ⅲ	gi|470126103|ref|XP_004299033.1|	908.3	0	PREDICTED: amino-acid permease BAT1-like [Fragaria vesca subsp. vesca]
	Unigene6894_All	score:4	115	Ⅰ	gi|460391509|ref|XP_004241363.1|	125.6	1e-27	PREDICTED: uncharacterized protein LOC101264331 [Solanum lycopersicum]
	CL3137.Contig2_All	score:3.5	30	Ⅱ	gi|460370515|ref|XP_004231098.1|	228.8	1e-176	PREDICTED: probable serine/threonine-protein kinase Cx32, chloroplastic-like [Solanum lycopersicum]
		score:3.5	31	Ⅱ
	CL1913.Contig25_All	score:3	236	Ⅱ	--	--	--	--
		score:3	237	Ⅱ
		score:4	217	Ⅱ
		score:3	235	Ⅱ
	CL680.Contig17_All	score:2	1166	Ⅱ	gi|225448715|ref|XP_002280870.1|	644	0	PREDICTED: probable inactive serine/threonine-protein kinase scy1 isoform 1 [Vitis vinifera] >gi|297736476|emb|CBI25347.3| unnamed protein product [Vitis vinifera]
		score:2	1167	Ⅱ
	Unigene8804_All	score:3	50	Ⅱ	--	--	--	--
		score:3	51	Ⅱ
	Unigene6940_All	score:4	55	Ⅱ	gi|460381803|ref|XP_004236631.1|	209.1	6e-53	PREDICTED: acyl carrier protein 2, mitochondrial-like [Solanum lycopersicum]
		score:4	54	Ⅱ
		score:4	56	Ⅱ
		score:4	53	Ⅱ
		score:2	57	Ⅱ
	CL2034.Contig4_All	score:4	2077	Ⅱ	gi|297743183|emb|CBI36050.3|	117.1	1e-24	unnamed protein product [Vitis vinifera]
		score:4	2078	Ⅱ
	CL822.Contig1_All	score:3	3247	Ⅱ	gi|460388588|ref|XP_004239949.1|	150.2	2e-34	PREDICTED: probable apyrase 7-like [Solanum lycopersicum]
		score:3	3248	Ⅱ
	CL2034.Contig3_All	score:4	2202	Ⅱ	gi|297743183|emb|CBI36050.3|	117.1	1e-24	unnamed protein product [Vitis vinifera]
		score:4	2203	Ⅱ
	CL7668.Contig2_All	score:2.5	882	Ⅱ	gi|2708532|gb|AAB92518.1|	648.7	0	putative RNA binding protein [Nicotiana tabacum]
		score:2.5	883	Ⅱ
		score:2.5	884	Ⅱ
		score:2.5	885	Ⅱ
	CL9401.Contig3_All	score:2	222	Ⅱ	gi|255542318|ref|XP_002512222.1|	309.3	9e-83	conserved hypothetical protein [Ricinus communis] >gi|223548183|gb|EEF49674.1| conserved hypothetical protein [Ricinus communis]
		score:2	223	Ⅱ
	CL822.Contig3_All	score:3	3403	Ⅱ	gi|460388588|ref|XP_004239949.1|	138.3	9e-31	PREDICTED: probable apyrase 7-like [Solanum lycopersicum]
		score:3	3404	Ⅱ
	Unigene23870_All	score:3	451	Ⅰ	--	--	--	--
	CL3926.Contig1_All	score:3.5	884	Ⅱ	gi|241899123|gb|ACS71641.1|	181	1e-163	ACC oxidase [Boea hygrometrica]
		score:3.5	885	Ⅱ
		score:3.5	883	Ⅱ
	Unigene29860_All	score:4	2731	Ⅱ	gi|460407136|ref|XP_004249012.1|	865.1	0	PREDICTED: protein SCARECROW-like [Solanum lycopersicum]
		score:4	2732	Ⅱ
	CL9716.Contig1_All	score:4	1501	Ⅱ	gi|171988284|gb|ACB59354.1|	613.2	3e-174	peroxisome biogenesis factor 10 [Nicotiana tabacum]
		score:4	1502	Ⅱ
	CL8364.Contig2_All	score:2.5	1305	Ⅰ	gi|350536181|ref|NP_001234745.1|	550.4	3e-155	mature anther-specific protein LAT61 [Solanum lycopersicum] >gi|14626761|gb|AAK71662.1|AF395901_1 mature anther-specific protein LAT61 [Solanum lycopersicum]
	Unigene51176_All	score:3.5	548	Ⅰ	gi|359478643|ref|XP_002281275.2|	100.5	1e-20	PREDICTED: LOW QUALITY PROTEIN: alcohol dehydrogenase-like 1-like [Vitis vinifera]
	CL12393.Contig2_All	score:3.5	111	Ⅰ	gi|225443626|ref|XP_002279760.1|	239.2	7e-62	PREDICTED: ethylene-responsive transcription factor 12-like [Vitis vinifera]
	CL4821.Contig2_All	score:4	212	Ⅱ	gi|462395090|gb|EMJ00889.1|	1436	0	hypothetical protein PRUPE_ppa000583mg [Prunus persica]
		score:3.5	213	Ⅱ
		score:4	211	Ⅱ
		score:3.5	214	Ⅱ
	CL11908.Contig1_All	score:3	32	Ⅱ	gi|460414077|ref|XP_004252401.1|	824.3	0	PREDICTED: transmembrane protein 87A-like [Solanum lycopersicum]
		score:3	33	Ⅱ
	Unigene46361_All	score:4	1471	Ⅱ	gi|225463384|ref|XP_002271705.1|	469.5	1e-130	PREDICTED: uncharacterized protein LOC100258847 [Vitis vinifera]
		score:4	1472	Ⅱ
		score:4	1473	Ⅱ
	Unigene23010_All	score:4	29	Ⅲ	gi|296088117|emb|CBI35506.3|	830.1	0	unnamed protein product [Vitis vinifera]
	CL3926.Contig9_All	score:3.5	695	Ⅱ	gi|241899123|gb|ACS71641.1|	181	8e-106	ACC oxidase [Boea hygrometrica]
		score:3.5	694	Ⅱ
		score:3.5	696	Ⅱ
	CL1155.Contig8_All	score:3.5	644	Ⅰ	gi|225462932|ref|XP_002266329.1|	181	1e-44	PREDICTED: dual specificity protein kinase pyk1 isoform 1 [Vitis vinifera] >gi|296087790|emb|CBI35046.3| unnamed protein product [Vitis vinifera]
	CL1887.Contig25_All	score:3	2167	Ⅱ	gi|460399001|ref|XP_004245034.1|	572.4	1e-161	PREDICTED: uncharacterized protein LOC101263232 [Solanum lycopersicum]
		score:3	2168	Ⅱ
	CL6779.Contig2_All	score:4	2614	Ⅱ	gi|460395661|ref|XP_004243400.1|	751.1	0	PREDICTED: uncharacterized protein LOC101258386 [Solanum lycopersicum]
		score:3	2615	Ⅱ
		score:4	2613	Ⅱ
	CL8244.Contig2_All	score:3.5	164	Ⅱ	gi|255566577|ref|XP_002524273.1|	29.3	2e-10	conserved hypothetical protein [Ricinus communis] >gi|223536464|gb|EEF38112.1| conserved hypothetical protein [Ricinus communis]
		score:4	165	Ⅱ
	Unigene240_All	score:3	2384	Ⅱ	gi|462400962|gb|EMJ06519.1|	637.9	0	hypothetical protein PRUPE_ppa006902mg [Prunus persica]
		score:3	2385	Ⅱ
		score:3	2386	Ⅱ
		score:4	2383	Ⅱ
		score:3	2387	Ⅱ
	Unigene23521_All	score:4	46	Ⅰ	gi|359480188|ref|XP_003632414.1|	184.1	2e-45	PREDICTED: uncharacterized protein LOC100855416 [Vitis vinifera]
	CL31.Contig14_All	score:3	1690	Ⅱ	gi|460399161|ref|XP_004245110.1|	114.8	2e-160	PREDICTED: pollen-specific protein SF21-like [Solanum lycopersicum]
		score:3	1691	Ⅱ
		score:3	1692	Ⅱ
		score:3	1693	Ⅱ
	CL4686.Contig15_All	score:3	1135	Ⅱ	gi|297739512|emb|CBI29694.3|	644.4	0	unnamed protein product [Vitis vinifera]
		score:2.5	1136	Ⅱ
		score:3	1134	Ⅱ
	CL4686.Contig8_All	score:2.5	1874	Ⅱ	gi|297739512|emb|CBI29694.3|	677.6	0	unnamed protein product [Vitis vinifera]
		score:3	1873	Ⅱ
		score:3	1872	Ⅱ
	Unigene630_All	score:4	1649	Ⅱ	gi|296085354|emb|CBI29086.3|	269.2	1e-70	unnamed protein product [Vitis vinifera]
		score:4	1651	Ⅱ
		score:4	1650	Ⅱ
		score:4	1652	Ⅱ
		score:4	1653	Ⅱ
	Unigene3360_All	score:3.5	2871	Ⅱ	gi|460365187|ref|XP_004228485.1|	591.3	3e-167	PREDICTED: uncharacterized protein LOC101255522 isoform 1 [Solanum lycopersicum] >gi|460365189|ref|XP_004228486.1| PREDICTED: uncharacterized protein LOC101255522 isoform 2 [Solanum lycopersicum]
		score:3.5	2867	Ⅱ
	CL680.Contig29_All	score:2	1166	Ⅱ	gi|225448715|ref|XP_002280870.1|	644	0	PREDICTED: probable inactive serine/threonine-protein kinase scy1 isoform 1 [Vitis vinifera] >gi|297736476|emb|CBI25347.3| unnamed protein product [Vitis vinifera]
		score:2	1167	Ⅱ
	Unigene11796_All	score:3.5	255	Ⅰ	--	--	--	--
	CL11710.Contig2_All	score:4	2069	Ⅱ	gi|225424885|ref|XP_002269340.1|	855.5	0	PREDICTED: nitrate transporter 1.7 [Vitis vinifera] >gi|296086440|emb|CBI32029.3| unnamed protein product [Vitis vinifera]
		score:4	2070	Ⅱ
		score:3	2071	Ⅱ
	CL9133.Contig1_All	score:4	46	Ⅱ	gi|462396582|gb|EMJ02381.1|	530.4	1e-148	hypothetical protein PRUPE_ppa003350mg [Prunus persica]
		score:4	47	Ⅱ
		score:4	45	Ⅱ
	CL1641.Contig5_All	score:3.5	330	Ⅱ	gi|470123041|ref|XP_004297545.1|	505.8	1e-141	PREDICTED: uncharacterized protein LOC101303117 [Fragaria vesca subsp. vesca]
		score:3.5	331	Ⅱ
		score:3.5	329	Ⅱ
		score:3.5	332	Ⅱ
	CL4686.Contig6_All	score:3	1135	Ⅱ	gi|297739512|emb|CBI29694.3|	664.5	0	unnamed protein product [Vitis vinifera]
		score:2.5	1136	Ⅱ
		score:3	1134	Ⅱ
	Unigene29730_All	score:3	2010	Ⅰ	gi|255567234|ref|XP_002524598.1|	559.3	9e-158	transcription factor, putative [Ricinus communis] >gi|223536151|gb|EEF37806.1| transcription factor, putative [Ricinus communis]
	CL680.Contig8_All	score:2	1166	Ⅱ	gi|225448715|ref|XP_002280870.1|	644	0	PREDICTED: probable inactive serine/threonine-protein kinase scy1 isoform 1 [Vitis vinifera] >gi|297736476|emb|CBI25347.3| unnamed protein product [Vitis vinifera]
		score:2	1167	Ⅱ
	Unigene50870_All	score:3.5	536	Ⅰ	--	--	--	--
	CL1518.Contig10_All	score:4	2743	Ⅱ	gi|225463384|ref|XP_002271705.1|	570.1	1e-160	PREDICTED: uncharacterized protein LOC100258847 [Vitis vinifera]
		score:4	2744	Ⅱ
		score:4	2745	Ⅱ
	CL6608.Contig3_All	score:3	400	Ⅰ	gi|359474075|ref|XP_002279230.2|	863.2	0	PREDICTED: homeobox protein BEL1 homolog [Vitis vinifera]
	Unigene13750_All	score:3	1091	Ⅱ	gi|225440550|ref|XP_002276167.1|	327	3e-88	PREDICTED: uncharacterized protein LOC100244272 [Vitis vinifera] >gi|297740278|emb|CBI30460.3| unnamed protein product [Vitis vinifera]
		score:3	1093	Ⅱ
		score:3	1094	Ⅱ
	Unigene40250_All	score:3.5	512	Ⅰ	gi|255562954|ref|XP_002522482.1|	200.3	1e-50	protein kinase, putative [Ricinus communis] >gi|223538367|gb|EEF39974.1| protein kinase, putative [Ricinus communis]
	Unigene32764_All	score:2.5	704	Ⅱ	gi|359485998|ref|XP_003633371.1|	273.1	3e-72	PREDICTED: uncharacterized protein At1g10890 isoform 2 [Vitis vinifera]
		score:2.5	705	Ⅱ
		score:2.5	706	Ⅱ
	CL7340.Contig3_All	score:2	479	Ⅱ	gi|359483373|ref|XP_002273739.2|	141.4	6e-33	PREDICTED: protein TRANSPARENT TESTA 12 [Vitis vinifera]
		score:2	480	Ⅱ
	CL7878.Contig2_All	score:3.5	314	Ⅰ	gi|460391411|ref|XP_004241314.1|	746.1	0	PREDICTED: fatty acyl-CoA reductase 3-like [Solanum lycopersicum]
	CL613.Contig18_All	score:3	3213	Ⅱ	gi|359477496|ref|XP_003631985.1|	114.8	0	PREDICTED: uncharacterized protein LOC100854837 [Vitis vinifera]
		score:3	3214	Ⅱ
	CL3926.Contig8_All	score:3.5	837	Ⅱ	gi|241899123|gb|ACS71641.1|	181	1e-163	ACC oxidase [Boea hygrometrica]
		score:3.5	838	Ⅱ
		score:3.5	836	Ⅱ
	Unigene25957_All	score:4	74	Ⅱ	--	--	--	--
		score:4	75	Ⅱ
	CL9691.Contig4_All	score:3	54	Ⅱ	gi|460367725|ref|XP_004229721.1|	514.2	2e-144	PREDICTED: casein kinase II subunit beta-like [Solanum lycopersicum]
		score:3.5	53	Ⅱ
		score:3	55	Ⅱ
		score:1.5	56	Ⅱ
		score:3.5	52	Ⅱ
		score:1.5	57	Ⅱ
	Unigene14718_All	score:3.5	64	Ⅰ	gi|225455814|ref|XP_002272187.1|	278.1	1e-73	PREDICTED: protein Dr1 homolog [Vitis vinifera] >gi|297734148|emb|CBI15395.3| unnamed protein product [Vitis vinifera]
	Unigene1590_All	score:2.5	74	Ⅱ	gi|460403898|ref|XP_004247423.1|	160.6	1e-38	PREDICTED: beta-glucosidase 11-like [Solanum lycopersicum]
		score:3.5	49	Ⅱ
		score:2.5	72	Ⅲ
		score:2.5	73	Ⅲ
		score:2.5	75	Ⅲ
	CL680.Contig31_All	score:2	1166	Ⅱ	gi|225448715|ref|XP_002280870.1|	644	0	PREDICTED: probable inactive serine/threonine-protein kinase scy1 isoform 1 [Vitis vinifera] >gi|297736476|emb|CBI25347.3| unnamed protein product [Vitis vinifera]
		score:2	1167	Ⅱ
	Unigene17479_All	score:3	82	Ⅱ	--	--	--	--
		score:3	83	Ⅱ
	Unigene17606_All	score:3	200	Ⅰ	--	--	--	--
	Unigene6681_All	score:2.5	983	Ⅱ	gi|225426874|ref|XP_002283557.1|	480.3	6e-134	PREDICTED: general transcription factor IIE subunit 2 [Vitis vinifera] >gi|297742556|emb|CBI34705.3| unnamed protein product [Vitis vinifera]
		score:2.5	984	Ⅱ
		score:2.5	982	Ⅱ
		score:2.5	985	Ⅱ
	CL955.Contig1_All	score:4	90	Ⅱ	gi|10798760|dbj|BAB16432.1|	482.3	1e-134	WRKY transcription factor NtEIG-D48 [Nicotiana tabacum]
		score:4	91	Ⅱ
		score:4	89	Ⅱ
	CL8970.Contig2_All	score:4	1492	Ⅰ	gi|147792827|emb|CAN62228.1|	339.7	1e-91	hypothetical protein VITISV_008028 [Vitis vinifera]
	CL680.Contig14_All	score:2	1166	Ⅱ	gi|225448715|ref|XP_002280870.1|	644	0	PREDICTED: probable inactive serine/threonine-protein kinase scy1 isoform 1 [Vitis vinifera] >gi|297736476|emb|CBI25347.3| unnamed protein product [Vitis vinifera]
		score:2	1167	Ⅱ
	CL5896.Contig1_All	score:3.5	38	Ⅱ	gi|255550758|ref|XP_002516427.1|	1174.1	0	Protein YME1, putative [Ricinus communis] >gi|223544247|gb|EEF45768.1| Protein YME1, putative [Ricinus communis]
		score:3.5	39	Ⅱ
	Unigene6680_All	score:2.5	983	Ⅱ	gi|225426874|ref|XP_002283557.1|	480.3	7e-134	PREDICTED: general transcription factor IIE subunit 2 [Vitis vinifera] >gi|297742556|emb|CBI34705.3| unnamed protein product [Vitis vinifera]
		score:2.5	984	Ⅱ
		score:2.5	982	Ⅱ
		score:2.5	985	Ⅱ
	CL3350.Contig4_All	score:4	1919	Ⅱ	gi|460409636|ref|XP_004250244.1|	221.5	9e-172	PREDICTED: uncharacterized protein LOC101249979 [Solanum lycopersicum]
		score:4	1920	Ⅱ
		score:3.5	1921	Ⅱ
	CL9676.Contig2_All	score:3	208	Ⅱ	gi|460413353|ref|XP_004252054.1|	73.2	2e-11	PREDICTED: leucine-rich repeat extensin-like protein 4-like [Solanum lycopersicum]
		score:3	209	Ⅱ
		score:2	210	Ⅱ
		score:2	211	Ⅱ
	Unigene9945_All	score:4	707	Ⅰ	gi|224120166|ref|XP_002331075.1|	119.8	4e-26	predicted protein [Populus trichocarpa] >gi|222873039|gb|EEF10170.1| predicted protein [Populus trichocarpa]
	Unigene3355_All	score:3	2277	Ⅱ	gi|460365187|ref|XP_004228485.1|	569.3	1e-160	PREDICTED: uncharacterized protein LOC101255522 isoform 1 [Solanum lycopersicum] >gi|460365189|ref|XP_004228486.1| PREDICTED: uncharacterized protein LOC101255522 isoform 2 [Solanum lycopersicum]
		score:3.5	2273	Ⅱ
	CL680.Contig22_All	score:2	1166	Ⅱ	gi|225448715|ref|XP_002280870.1|	644	0	PREDICTED: probable inactive serine/threonine-protein kinase scy1 isoform 1 [Vitis vinifera] >gi|297736476|emb|CBI25347.3| unnamed protein product [Vitis vinifera]
		score:2	1167	Ⅱ
	Unigene241_All	score:4	1558	Ⅲ	gi|225426385|ref|XP_002271992.1|	896.7	0	PREDICTED: tubulin beta-2 chain [Vitis vinifera]
		score:4	1556	Ⅲ
		score:4	1557	Ⅲ
	CL4686.Contig7_All	score:2.5	1138	Ⅱ	gi|297739512|emb|CBI29694.3|	664.5	0	unnamed protein product [Vitis vinifera]
		score:3	1137	Ⅱ
		score:3	1136	Ⅱ
	Unigene4635_All	score:2.5	16	Ⅱ	--	--	--	--
		score:2.5	18	Ⅱ
		score:2.5	17	Ⅱ
		score:2.5	19	Ⅱ
		score:2	20	Ⅱ
	CL1887.Contig23_All	score:3	2195	Ⅱ	gi|460399001|ref|XP_004245034.1|	572.4	1e-161	PREDICTED: uncharacterized protein LOC101263232 [Solanum lycopersicum]
		score:3	2196	Ⅱ
	CL680.Contig18_All	score:2	1166	Ⅱ	gi|225448715|ref|XP_002280870.1|	644	0	PREDICTED: probable inactive serine/threonine-protein kinase scy1 isoform 1 [Vitis vinifera] >gi|297736476|emb|CBI25347.3| unnamed protein product [Vitis vinifera]
		score:2	1167	Ⅱ
	CL1655.Contig2_All	score:4	1636	Ⅱ	gi|225444327|ref|XP_002264591.1|	838.2	0	PREDICTED: uncharacterized membrane protein C24H6.13 isoform 2 [Vitis vinifera]
		score:4	1637	Ⅱ
		score:4	1635	Ⅱ
		score:4	1638	Ⅱ
	Unigene7797_All	score:3.5	269	Ⅱ	--	--	--	--
		score:3.5	270	Ⅱ
